# Supplementary material for: 1-Benzoyl-3-(4-hy­droxy­phen­yl)thio­urea
Source: Acta Crystallogr Sect E Struct Rep Online. 2010 Nov 13;66(Pt 12):o3181. doi: 10.1107/S1600536810045988 (PMC3011591; doi:10.1107/S1600536810045988)
Supplement: Supplementary file 2 [file e-66-o3181-Isup2.hkl]

# 
# h,k,l, Fc-squared, Fo-squared, sigma(Fo-squared) and status flag 
# 
data_I
_shelx_title ' A in P2(1)2(1)2(1)' 
_shelx_refln_list_code          4 
_shelx_F_calc_maximum      106.17 
_exptl_crystal_F_000       568.00 
_reflns_d_resolution_high  0.8409 
 
loop_ 
 _symmetry_equiv_pos_as_xyz 
 'x, y, z' 
 '-x+1/2, -y, z+1/2' 
 '-x, y+1/2, -z+1/2' 
 'x+1/2, -y+1/2, -z' 
 
_cell_length_a     5.5865 
_cell_length_b    14.4507 
_cell_length_c    16.4621 
_cell_angle_alpha  90.000 
_cell_angle_beta   90.000 
_cell_angle_gamma  90.000 
 
_shelx_F_squared_multiplier     1.000 
 
loop_ 
 _refln_index_h 
 _refln_index_k 
 _refln_index_l 
 _refln_F_squared_calc 
 _refln_F_squared_meas 
 _refln_F_squared_sigma 
 _refln_observed_status 
   2   0   0      439.76      433.57      9.20 o 
   4   0   0        8.69        3.98      0.93 o 
   6   0   0        2.02       -0.13      1.93 o 
   1   1   0     2294.33     2442.68     32.58 o 
   2   1   0      261.53      268.84      3.40 o 
   3   1   0       17.06       21.18      0.94 o 
   4   1   0        8.44        7.50      0.73 o 
   5   1   0        0.00       -1.21      0.81 o 
   6   1   0        7.30        5.83      1.09 o 
   0   2   0       64.33       84.41      3.17 o 
   1   2   0     3345.69     3533.72     32.62 o 
   2   2   0     1902.68     2076.06     28.05 o 
   3   2   0       73.48       92.15      3.53 o 
   4   2   0      210.13      189.37      9.21 o 
   5   2   0       41.56       44.30      1.66 o 
   6   2   0        5.81        7.65      1.25 o 
   1   3   0      259.13      233.91      2.58 o 
   2   3   0        0.32        0.46      0.49 o 
   3   3   0       53.88       68.26      1.96 o 
   4   3   0      182.01      193.06      4.35 o 
   5   3   0       27.85       31.48      2.90 o 
   6   3   0        5.19        4.66      1.13 o 
   0   4   0     5314.72     4894.09     63.71 o 
   1   4   0     4110.77     4312.18     48.47 o 
   2   4   0      285.94      283.82      3.18 o 
   3   4   0      464.12      427.46      6.96 o 
   4   4   0       21.04       16.14      1.35 o 
   5   4   0        1.10        1.85      1.57 o 
   6   4   0        3.82        3.59      1.64 o 
   1   5   0      112.56      112.40      1.34 o 
   2   5   0     1738.07     1794.86     20.33 o 
   3   5   0      188.96      176.83      3.57 o 
   4   5   0        0.74        2.45      0.72 o 
   5   5   0      199.68      194.65      5.18 o 
   6   5   0        8.07        8.48      1.52 o 
   0   6   0     5033.84     5020.91     65.20 o 
   1   6   0      314.97      313.84      3.06 o 
   2   6   0      312.39      345.45      3.84 o 
   3   6   0      289.14      259.69      3.75 o 
   4   6   0       16.68       22.15      1.63 o 
   5   6   0      129.94      120.74      3.51 o 
   6   6   0        0.16       -0.26      1.27 o 
   1   7   0     1779.25     1944.18     16.34 o 
   2   7   0        6.64        8.86      0.56 o 
   3   7   0       22.82       20.05      0.82 o 
   4   7   0        7.05        3.96      1.12 o 
   5   7   0       10.78        7.54      1.91 o 
   6   7   0        5.17        4.22      1.37 o 
   0   8   0       63.65       47.97      1.46 o 
   1   8   0        0.60        1.02      0.45 o 
   2   8   0      482.45      513.57      4.93 o 
   3   8   0      178.15      180.93      2.31 o 
   4   8   0       30.32       27.28      1.72 o 
   5   8   0        9.17       10.47      1.45 o 
   1   9   0       96.32       82.06      1.46 o 
   2   9   0      277.22      284.17      3.11 o 
   3   9   0       35.78       39.41      1.66 o 
   4   9   0       19.73       18.17      1.23 o 
   5   9   0       14.41       15.16      1.36 o 
   0  10   0      582.32      542.97      8.22 o 
   1  10   0       37.80       34.51      1.01 o 
   2  10   0      146.36      145.78      2.78 o 
   3  10   0       45.71       28.66      1.34 o 
   4  10   0       60.51       56.56      1.92 o 
   5  10   0       25.01       21.61      1.45 o 
   1  11   0      660.82      672.97      8.53 o 
   2  11   0       27.86       27.46      1.34 o 
   3  11   0      119.18      117.35      3.18 o 
   4  11   0        8.92        8.44      1.59 o 
   5  11   0       12.92       10.03      1.26 o 
   0  12   0        1.08        0.58      1.10 o 
   1  12   0       50.45       53.53      1.66 o 
   2  12   0       15.57       16.69      1.71 o 
   3  12   0       31.79       30.19      1.44 o 
   4  12   0       12.93       14.61      1.30 o 
   1  13   0      385.00      393.15      5.67 o 
   2  13   0        5.12        4.45      1.05 o 
   3  13   0        2.23        0.73      0.92 o 
   4  13   0        2.78        1.95      1.05 o 
   0  14   0      239.29      235.35      7.30 o 
   1  14   0        9.11        9.92      1.51 o 
   2  14   0        5.28        4.40      1.16 o 
   3  14   0       41.59       44.42      3.28 o 
   1  15   0       44.63       45.83      3.78 o 
   2  15   0       50.41       56.13      2.60 o 
   3  15   0        0.36       -0.94      1.28 o 
   0  16   0        3.21        3.33      2.08 o 
   1  16   0       80.66       90.66      3.28 o 
   2  16   0        6.43        6.34      1.55 o 
   1   0   1     3641.25     3638.59     47.38 o 
   2   0   1     2154.18     2221.15     23.48 o 
   3   0   1     2120.74     2349.73     21.38 o 
   4   0   1        3.95        3.83      0.70 o 
   5   0   1        0.14       -0.96      0.71 o 
   6   0   1       77.21       77.55      2.96 o 
  -6   1   1        4.33        3.96      1.08 o 
  -5   1   1        6.01        5.66      1.18 o 
  -4   1   1       13.51       13.26      0.78 o 
  -3   1   1      306.78      308.14      4.10 o 
  -2   1   1      540.20      567.10      6.46 o 
  -1   1   1      366.85      398.14      5.58 o 
   0   1   1      201.26      215.31      2.95 o 
   1   1   1      375.43      391.08      4.85 o 
   2   1   1      537.07      571.89      6.56 o 
   3   1   1      310.12      307.56      4.17 o 
   4   1   1       13.94       15.13      1.19 o 
   5   1   1        5.91        6.18      1.00 o 
   6   1   1        4.20        4.34      1.18 o 
  -6   2   1        7.22        8.26      1.20 o 
  -5   2   1      122.48      126.70      3.40 o 
  -4   2   1      132.22      129.84      3.63 o 
  -3   2   1      142.84      148.55      3.07 o 
  -2   2   1      884.51      959.83     13.32 o 
  -1   2   1     2966.46     3211.21     42.48 o 
   0   2   1     6159.53     5256.59     90.76 o 
   1   2   1     2990.09     3194.77     29.56 o 
   2   2   1      885.64      948.45     12.01 o 
   3   2   1      146.77      152.46      3.20 o 
   4   2   1      133.60      125.03      5.74 o 
   5   2   1      122.01      131.63      2.79 o 
   6   2   1        7.34        8.89      1.25 o 
  -6   3   1       14.37       13.96      1.33 o 
  -5   3   1       84.27       85.05      2.83 o 
  -4   3   1       42.59       43.14      1.80 o 
  -3   3   1      136.18      128.04      2.93 o 
  -2   3   1       46.57       46.68      1.33 o 
  -1   3   1      678.20      694.13      6.00 o 
   0   3   1     9922.37     8376.56    127.82 o 
   1   3   1      700.46      705.11      6.81 o 
   2   3   1       43.04       43.82      1.10 o 
   3   3   1      135.75      128.13      2.92 o 
   4   3   1       42.64       41.06      1.83 o 
   5   3   1       84.98       89.05      4.45 o 
   6   3   1       14.21       12.16      1.28 o 
  -6   4   1        1.56       -0.38      1.07 o 
  -5   4   1       73.83       79.66      2.79 o 
  -4   4   1      102.28      106.02      2.83 o 
  -3   4   1       94.84       91.35      2.32 o 
  -2   4   1      891.42      939.10     10.62 o 
  -1   4   1     1153.22     1140.09      9.61 o 
   0   4   1     1743.76     1860.68     15.46 o 
   1   4   1     1137.29     1136.74     10.86 o 
   2   4   1      897.73      944.19      9.25 o 
   3   4   1       98.41       92.25      3.72 o 
   4   4   1       98.56       99.58      2.85 o 
   5   4   1       73.36       80.76      2.86 o 
   6   4   1        1.63        1.23      1.67 o 
  -6   5   1        0.62        2.04      1.28 o 
  -5   5   1       89.50      103.93      5.76 o 
  -4   5   1       19.05       18.08      1.43 o 
  -3   5   1       59.85       63.80      1.39 o 
  -2   5   1     1356.45     1456.82     13.82 o 
  -1   5   1      826.75      813.35      7.00 o 
   0   5   1      305.30      308.88      2.91 o 
   1   5   1      811.84      808.19      7.95 o 
   2   5   1     1350.19     1446.09     13.93 o 
   3   5   1       56.72       62.16      1.31 o 
   4   5   1       19.01       18.12      1.05 o 
   5   5   1       89.26       93.54      3.45 o 
   6   5   1        0.62        1.27      1.27 o 
  -6   6   1        1.03        0.57      1.18 o 
  -5   6   1        2.86        4.13      1.53 o 
  -4   6   1      180.15      177.64      4.03 o 
  -3   6   1       64.40       61.28      1.41 o 
  -2   6   1      241.63      263.48      2.72 o 
  -1   6   1     1460.59     1579.31     13.26 o 
   0   6   1     1170.86     1211.57     10.31 o 
   1   6   1     1459.72     1568.62     13.30 o 
   2   6   1      244.48      262.29      3.15 o 
   3   6   1       65.43       60.20      1.32 o 
   4   6   1      181.09      181.44      3.41 o 
   5   6   1        2.97        3.00      1.40 o 
   6   6   1        1.10        1.42      1.34 o 
  -6   7   1        0.14       -1.54      1.23 o 
  -5   7   1        2.40        2.55      1.14 o 
  -4   7   1       24.02       21.08      1.51 o 
  -3   7   1       81.99       82.95      1.55 o 
  -2   7   1       69.94       74.86      1.16 o 
  -1   7   1     2007.96     2181.69     20.34 o 
   0   7   1      137.37      152.53      2.37 o 
   1   7   1     1977.42     2153.86     18.16 o 
   2   7   1       70.73       73.54      1.40 o 
   3   7   1       83.82       83.43      1.61 o 
   4   7   1       23.44       21.06      1.82 o 
   5   7   1        2.06       -0.98      1.18 o 
   6   7   1        0.12       -0.99      1.36 o 
  -5   8   1       22.41       21.92      1.41 o 
  -4   8   1       29.62       27.74      1.65 o 
  -3   8   1        8.33        7.97      0.97 o 
  -2   8   1       77.99       79.51      1.26 o 
  -1   8   1      261.45      274.74      3.19 o 
   0   8   1      665.69      672.28      6.81 o 
   1   8   1      253.17      270.72      2.88 o 
   2   8   1       76.04       77.11      1.31 o 
   3   8   1        8.71        7.22      0.99 o 
   4   8   1       29.78       29.52      1.76 o 
   5   8   1       21.86       23.70      1.96 o 
  -5   9   1        2.56        1.49      0.99 o 
  -4   9   1        1.40       -0.37      0.84 o 
  -3   9   1       16.44       15.96      1.06 o 
  -2   9   1      542.47      560.53      5.33 o 
  -1   9   1       95.94       80.29      1.42 o 
   0   9   1        1.19        2.68      0.54 o 
   1   9   1       94.31       81.96      1.69 o 
   2   9   1      532.79      557.82      5.41 o 
   3   9   1       16.14       15.85      0.80 o 
   4   9   1        1.46        0.99      1.13 o 
   5   9   1        2.46        1.91      1.26 o 
  -5  10   1        6.12        8.21      1.24 o 
  -4  10   1        9.37        9.87      1.38 o 
  -3  10   1       28.13       27.27      1.33 o 
  -2  10   1       71.22       67.39      2.14 o 
  -1  10   1      133.89      124.39      3.17 o 
   0  10   1      129.68      130.42      1.98 o 
   1  10   1      128.77      124.09      1.76 o 
   2  10   1       73.20       67.78      1.31 o 
   3  10   1       27.54       28.35      1.13 o 
   4  10   1        9.60       10.56      1.36 o 
   5  10   1        6.26        8.09      1.35 o 
  -5  11   1        1.90        1.68      1.04 o 
  -4  11   1       11.56        8.75      1.11 o 
  -3  11   1       55.27       49.14      1.70 o 
  -2  11   1      475.04      460.36      6.31 o 
  -1  11   1       90.35       91.35      4.78 o 
   0  11   1      148.87      154.33      2.30 o 
   1  11   1       92.31       95.14      1.76 o 
   2  11   1      472.32      462.34      5.22 o 
   3  11   1       56.39       52.70      1.76 o 
   4  11   1       11.22       11.23      1.21 o 
   5  11   1        1.81        1.07      1.46 o 
  -4  12   1        2.33        4.01      1.04 o 
  -3  12   1       19.39       18.99      1.25 o 
  -2  12   1        2.10        1.82      0.97 o 
  -1  12   1      133.25      128.65      6.99 o 
   0  12   1       18.16       16.72      1.62 o 
   1  12   1      137.00      134.36      2.60 o 
   2  12   1        2.36        3.33      0.79 o 
   3  12   1       20.41       18.53      1.65 o 
   4  12   1        2.28        3.20      1.05 o 
  -4  13   1        6.68        9.89      1.20 o 
  -3  13   1        3.34        4.16      1.01 o 
  -2  13   1      161.20      157.48      9.58 o 
  -1  13   1       61.65       65.61      2.69 o 
   0  13   1       63.62       59.62      2.41 o 
   1  13   1       60.06       64.61      2.58 o 
   2  13   1      161.77      164.78      3.19 o 
   3  13   1        2.98        2.91      1.24 o 
   4  13   1        6.48        7.39      1.18 o 
  -3  14   1       40.44       39.99      3.01 o 
  -2  14   1       14.47       12.52      1.20 o 
  -1  14   1        7.69        9.47      1.50 o 
   0  14   1       32.79       37.25      2.06 o 
   1  14   1        6.93       10.05      1.53 o 
   2  14   1       14.80       12.16      1.63 o 
   3  14   1       40.35       41.09      1.77 o 
  -3  15   1       15.88       19.45      2.28 o 
  -2  15   1        0.44        1.40      1.33 o 
  -1  15   1       12.50       16.00      1.75 o 
   0  15   1      130.69      139.23      3.92 o 
   1  15   1       12.24       15.52      1.76 o 
   2  15   1        0.51        1.65      1.35 o 
   3  15   1       16.25       20.55      1.95 o 
  -2  16   1        9.07       11.71      1.68 o 
  -1  16   1        7.58        7.79      2.38 o 
   0  16   1        1.02        2.72      1.36 o 
   1  16   1        7.62        8.60      2.03 o 
   2  16   1        8.96       11.39      1.95 o 
   0  17   1        5.52        7.18      1.66 o 
   0   0   2     1121.24     1196.41     15.65 o 
   1   0   2      288.95      270.86      2.77 o 
   2   0   2       10.59        9.22      0.70 o 
   3   0   2     1188.96     1260.30     16.91 o 
   4   0   2      101.99      105.85      1.93 o 
   5   0   2       10.89       10.85      0.94 o 
   6   0   2       11.87        9.59      1.56 o 
  -6   1   2       31.52       33.64      1.68 o 
  -5   1   2        3.22        2.58      1.07 o 
  -4   1   2       60.74       57.81      1.24 o 
  -3   1   2      501.10      536.20      6.37 o 
  -2   1   2     1073.90     1120.11     11.98 o 
  -1   1   2     3481.99     3514.28     32.33 o 
   0   1   2       14.54       10.23      0.28 o 
   1   1   2     3419.66     3498.81     37.51 o 
   2   1   2     1070.84     1100.04     10.54 o 
   3   1   2      500.55      523.57      6.53 o 
   4   1   2       62.52       61.44      3.10 o 
   5   1   2        2.80        2.74      0.94 o 
   6   1   2       31.36       33.08      1.62 o 
  -6   2   2       25.63       29.78      1.84 o 
  -5   2   2        2.92        3.34      0.99 o 
  -4   2   2      159.43      159.94      3.57 o 
  -3   2   2      138.07      141.56      2.92 o 
  -2   2   2       53.85       51.50      1.35 o 
  -1   2   2     5847.57     5872.14     71.85 o 
   0   2   2       33.96       33.62      0.57 o 
   1   2   2     5899.90     6174.21     64.55 o 
   2   2   2       55.79       51.70      1.28 o 
   3   2   2      138.86      135.89      3.07 o 
   4   2   2      161.26      163.40      3.77 o 
   5   2   2        3.01        3.82      1.83 o 
   6   2   2       25.38       28.25      1.62 o 
  -6   3   2       42.68       47.46      1.95 o 
  -5   3   2       63.57       62.23      5.07 o 
  -4   3   2       14.76       14.83      1.18 o 
  -3   3   2       56.85       58.38      3.98 o 
  -2   3   2      266.21      258.56      4.14 o 
  -1   3   2     9097.47     8723.95    146.78 o 
   0   3   2     2116.07     2167.41     23.40 o 
   1   3   2     9047.28     9040.24    187.62 o 
   2   3   2      259.90      247.32      3.46 o 
   3   3   2       57.22       56.79      1.52 o 
   4   3   2       14.83       13.91      1.30 o 
   5   3   2       65.00       67.15      3.65 o 
   6   3   2       42.83       45.10      1.87 o 
  -6   4   2       12.58       11.48      1.11 o 
  -5   4   2       27.79       24.19      1.70 o 
  -4   4   2       22.06       22.51      1.39 o 
  -3   4   2      143.81      146.83      3.08 o 
  -2   4   2      680.82      682.31      6.75 o 
  -1   4   2     3373.62     3532.69     37.68 o 
   0   4   2     4849.18     5057.47     41.56 o 
   1   4   2     3349.57     3509.26     46.58 o 
   2   4   2      672.78      674.67      6.91 o 
   3   4   2      149.58      149.19      3.20 o 
   4   4   2       21.58       21.05      1.47 o 
   5   4   2       27.97       23.64      1.87 o 
   6   4   2       12.48       13.86      2.28 o 
  -6   5   2       17.88       19.48      1.74 o 
  -5   5   2       38.08       38.13      1.96 o 
  -4   5   2       23.86       21.61      1.48 o 
  -3   5   2       21.06       20.70      0.79 o 
  -2   5   2     1565.02     1630.69     15.43 o 
  -1   5   2      799.11      798.66      7.78 o 
   0   5   2      409.69      403.57      3.70 o 
   1   5   2      804.68      802.48      7.92 o 
   2   5   2     1559.38     1619.03     15.58 o 
   3   5   2       21.07       22.11      0.87 o 
   4   5   2       23.63       21.69      1.17 o 
   5   5   2       37.42       37.12      2.49 o 
   6   5   2       18.24       18.99      2.49 o 
  -6   6   2        4.27        6.41      1.38 o 
  -5   6   2        6.82        5.54      1.27 o 
  -4   6   2       92.01       91.79      2.98 o 
  -3   6   2      278.66      272.08      4.00 o 
  -2   6   2      912.26      980.04      9.68 o 
  -1   6   2      472.45      483.16      4.95 o 
   0   6   2      456.39      444.15      4.10 o 
   1   6   2      470.97      482.48      5.10 o 
   2   6   2      921.01      997.43      9.87 o 
   3   6   2      279.69      271.90      3.47 o 
   4   6   2       91.84       86.88      2.56 o 
   5   6   2        6.72        5.98      1.36 o 
   6   6   2        4.39        4.28      1.36 o 
  -6   7   2        7.03        9.48      1.55 o 
  -5   7   2        0.66       -1.39      0.93 o 
  -4   7   2      107.92      104.55      2.77 o 
  -3   7   2       81.90       85.91      1.95 o 
  -2   7   2      218.96      184.68      2.37 o 
  -1   7   2     1016.74     1009.98      9.88 o 
   0   7   2       22.76       18.26      0.57 o 
   1   7   2     1014.23     1024.05      8.92 o 
   2   7   2      220.42      185.62      2.53 o 
   3   7   2       82.52       86.76      1.69 o 
   4   7   2      106.00      100.80      2.72 o 
   5   7   2        0.60        1.32      2.88 o 
   6   7   2        7.12        7.42      2.17 o 
  -5   8   2        3.94        3.41      1.02 o 
  -4   8   2       10.85        8.84      1.06 o 
  -3   8   2      165.01      162.26      2.88 o 
  -2   8   2        9.75       10.73      0.64 o 
  -1   8   2     1223.71     1284.35     12.42 o 
   0   8   2      257.78      251.67      2.66 o 
   1   8   2     1222.89     1288.78     11.17 o 
   2   8   2       10.59       10.62      0.75 o 
   3   8   2      166.01      151.53      5.17 o 
   4   8   2       11.06       11.05      1.12 o 
   5   8   2        3.88        5.13      1.36 o 
  -5   9   2        4.64        7.26      1.12 o 
  -4   9   2       14.25       13.13      1.16 o 
  -3   9   2       75.77       76.61      3.45 o 
  -2   9   2      281.67      279.71      4.19 o 
  -1   9   2      273.38      250.96      3.05 o 
   0   9   2       42.71       35.58      0.94 o 
   1   9   2      275.76      253.00      2.81 o 
   2   9   2      289.46      287.20      3.20 o 
   3   9   2       73.60       75.84      2.13 o 
   4   9   2       14.71       15.25      1.22 o 
   5   9   2        4.86        6.00      1.41 o 
  -5  10   2        7.70        6.19      1.14 o 
  -4  10   2        2.90        0.76      0.94 o 
  -3  10   2       20.58       21.72      1.21 o 
  -2  10   2      102.33      101.34      4.26 o 
  -1  10   2       46.09       43.44      1.42 o 
   0  10   2      379.74      350.49      4.05 o 
   1  10   2       48.41       48.14      1.09 o 
   2  10   2      103.14      103.69      1.67 o 
   3  10   2       21.87       22.72      0.95 o 
   4  10   2        3.22        0.71      0.93 o 
   5  10   2        7.90        5.63      1.48 o 
  -5  11   2        8.61       10.84      1.63 o 
  -4  11   2        6.11        8.42      1.18 o 
  -3  11   2      132.34      127.64      3.88 o 
  -2  11   2       49.69       47.39      1.61 o 
  -1  11   2      158.74      146.80      6.51 o 
   0  11   2      931.20      961.73     11.50 o 
   1  11   2      161.07      146.77      2.75 o 
   2  11   2       49.68       43.41      1.15 o 
   3  11   2      132.90      119.74      3.73 o 
   4  11   2        6.55        7.83      1.11 o 
   5  11   2        8.21       10.42      1.29 o 
  -4  12   2       23.10       21.33      1.48 o 
  -3  12   2        2.38        3.17      0.99 o 
  -2  12   2       33.14       31.44      1.46 o 
  -1  12   2       23.10       26.46      1.91 o 
   0  12   2        1.19        4.00      0.99 o 
   1  12   2       23.77       23.69      1.33 o 
   2  12   2       33.07       31.66      1.20 o 
   3  12   2        2.57        2.60      1.33 o 
   4  12   2       23.21       21.28      1.51 o 
  -4  13   2       19.21       18.37      1.44 o 
  -3  13   2       15.81       13.96      1.34 o 
  -2  13   2       31.68       30.89      1.52 o 
  -1  13   2      193.87      192.88      4.16 o 
   0  13   2        1.78        0.38      1.10 o 
   1  13   2      196.08      197.83      7.73 o 
   2  13   2       33.01       31.86      1.83 o 
   3  13   2       16.29       14.50      1.23 o 
   4  13   2       19.17       15.17      1.47 o 
  -3  14   2       10.71       10.16      1.24 o 
  -2  14   2       50.29       52.64      2.26 o 
  -1  14   2       26.87       31.58      1.53 o 
   0  14   2      214.75      219.28      8.80 o 
   1  14   2       26.98       29.07      1.95 o 
   2  14   2       48.94       46.88      2.38 o 
   3  14   2       11.29       10.17      1.58 o 
  -3  15   2       18.30       19.83      1.47 o 
  -2  15   2       75.23       75.63      2.89 o 
  -1  15   2        5.43        6.72      1.44 o 
   0  15   2       10.00       13.45      1.68 o 
   1  15   2        5.30        2.49      1.69 o 
   2  15   2       78.14       80.17      3.14 o 
   3  15   2       18.10       20.05      2.00 o 
  -2  16   2       30.57       30.16      2.14 o 
  -1  16   2       20.59       23.91      1.96 o 
   0  16   2        0.02        1.56      1.34 o 
   1  16   2       20.69       23.99      2.04 o 
   2  16   2       30.14       29.86      2.18 o 
   0  17   2       12.63       15.86      1.85 o 
   1   0   3     2410.76     2404.49     17.89 o 
   2   0   3     1387.11     1318.47     12.40 o 
   3   0   3        8.47       10.77      0.84 o 
   4   0   3        2.13        0.63      0.60 o 
   5   0   3       27.31       24.70      1.15 o 
   6   0   3       15.77       17.55      1.70 o 
  -6   1   3        1.36        1.90      1.55 o 
  -5   1   3        4.41        3.74      1.06 o 
  -4   1   3        0.51        1.10      0.57 o 
  -3   1   3      227.20      260.84      2.79 o 
  -2   1   3      594.44      608.46      6.79 o 
  -1   1   3    11222.90    10570.73     87.97 o 
   0   1   3     1908.69     1926.64     17.98 o 
   1   1   3    11271.89    10747.03    119.70 o 
   2   1   3      605.16      609.85      7.28 o 
   3   1   3      232.16      268.56      6.82 o 
   4   1   3        0.47        2.28      1.44 o 
   5   1   3        4.38        4.12      0.98 o 
   6   1   3        1.40        0.83      1.32 o 
  -6   2   3        1.63        0.83      1.02 o 
  -5   2   3       76.31       83.41      2.23 o 
  -4   2   3       24.21       22.16      1.78 o 
  -3   2   3      309.03      354.08      5.65 o 
  -2   2   3      273.56      276.51      3.50 o 
  -1   2   3     2448.43     2533.14     21.11 o 
   0   2   3      111.21      111.63      1.17 o 
   1   2   3     2475.64     2579.25     21.16 o 
   2   2   3      266.50      266.40      3.70 o 
   3   2   3      299.65      338.60      4.81 o 
   4   2   3       25.07       26.20      2.16 o 
   5   2   3       75.85       77.66      3.99 o 
   6   2   3        1.68        1.21      1.08 o 
  -6   3   3        3.10        5.72      1.13 o 
  -5   3   3       49.70       51.49      1.61 o 
  -4   3   3       28.79       27.20      1.42 o 
  -3   3   3      543.80      554.02      8.35 o 
  -2   3   3      609.52      640.95      7.44 o 
  -1   3   3      431.63      429.54      4.43 o 
   1   3   3      444.35      445.56      4.56 o 
   2   3   3      607.13      637.02      7.66 o 
   3   3   3      540.85      545.09      7.02 o 
   4   3   3       27.27       26.88      1.60 o 
   5   3   3       49.53       54.63      3.35 o 
   6   3   3        3.04        3.86      1.14 o 
  -6   4   3       19.64       16.93      1.21 o 
  -5   4   3        4.05        5.40      1.23 o 
  -4   4   3       36.29       35.39      3.42 o 
  -3   4   3       88.38       83.71      1.33 o 
  -2   4   3      259.35      268.61      3.58 o 
  -1   4   3      221.96      216.40      2.46 o 
   0   4   3      840.75      816.49      7.94 o 
   1   4   3      218.80      208.67      2.53 o 
   2   4   3      263.61      268.00      3.21 o 
   3   4   3       87.05       83.12      1.91 o 
   4   4   3       37.03       33.09      1.77 o 
   5   4   3        3.83        5.44      1.32 o 
   6   4   3       19.47       20.79      2.60 o 
  -6   5   3       13.24       13.60      1.34 o 
  -5   5   3       12.20       11.55      1.36 o 
  -4   5   3      211.71      206.16      4.25 o 
  -3   5   3      250.59      249.44      3.71 o 
  -2   5   3       16.73       13.97      1.08 o 
  -1   5   3     1235.96     1220.62     13.54 o 
   0   5   3      408.88      370.86      3.45 o 
   1   5   3     1237.41     1216.30     11.78 o 
   2   5   3       17.15       15.38      1.30 o 
   3   5   3      254.80      252.86      3.30 o 
   4   5   3      213.32      203.48      6.01 o 
   5   5   3       12.35       15.68      1.22 o 
   6   5   3       13.26        9.57      2.29 o 
  -6   6   3       10.21       12.17      1.64 o 
  -5   6   3       18.40       17.83      1.28 o 
  -4   6   3      158.86      150.89      2.94 o 
  -3   6   3       34.88       37.82      1.28 o 
  -2   6   3      311.28      324.97      4.37 o 
  -1   6   3      609.68      635.35      7.41 o 
   0   6   3      126.43      104.50      1.29 o 
   1   6   3      593.57      617.91      6.45 o 
   2   6   3      315.16      330.53      3.89 o 
   3   6   3       36.09       39.37      1.15 o 
   4   6   3      159.78      156.70      3.01 o 
   5   6   3       18.69       17.47      1.65 o 
   6   6   3       10.24       13.99      1.75 o 
  -5   7   3        7.99        8.14      1.12 o 
  -4   7   3       66.07       63.44      1.87 o 
  -3   7   3       16.93       14.70      0.95 o 
  -2   7   3      170.70      149.02      2.51 o 
  -1   7   3      144.84      142.47      2.64 o 
   0   7   3     1056.79     1084.61      9.40 o 
   1   7   3      151.91      152.15      2.15 o 
   2   7   3      171.99      148.76      2.24 o 
   3   7   3       17.36       14.88      0.85 o 
   4   7   3       65.09       62.84      1.67 o 
   5   7   3        7.68        8.26      1.41 o 
  -5   8   3       17.14       14.47      1.26 o 
  -4   8   3      158.52      160.48      3.09 o 
  -3   8   3       19.16       18.26      1.07 o 
  -2   8   3        2.97        3.74      0.73 o 
  -1   8   3      258.76      243.18      3.53 o 
   0   8   3      666.53      660.79      6.03 o 
   1   8   3      257.02      240.59      2.68 o 
   2   8   3        2.27        4.44      0.87 o 
   3   8   3       17.90       17.01      0.96 o 
   4   8   3      156.30      154.97      3.21 o 
   5   8   3       17.28       15.43      1.65 o 
  -5   9   3       10.98       12.43      1.56 o 
  -4   9   3       32.19       31.53      1.52 o 
  -3   9   3       23.80       23.71      1.21 o 
  -2   9   3      238.61      233.94      3.66 o 
  -1   9   3      159.86      163.77      2.78 o 
   0   9   3      196.10      217.44      2.45 o 
   1   9   3      164.98      167.12      2.11 o 
   2   9   3      242.82      237.57      2.81 o 
   3   9   3       22.81       24.45      1.22 o 
   4   9   3       31.46       30.73      3.26 o 
   5   9   3       11.29       11.96      1.59 o 
  -5  10   3        9.01       10.89      1.58 o 
  -4  10   3       14.86       14.81      1.22 o 
  -3  10   3        2.21        4.19      0.90 o 
  -2  10   3       29.55       26.20      1.24 o 
  -1  10   3      140.09      141.37      3.32 o 
   0  10   3      321.68      332.05      4.72 o 
   1  10   3      140.50      142.58      1.96 o 
   2  10   3       28.24       24.59      0.92 o 
   3  10   3        2.48        3.83      1.18 o 
   4  10   3       15.16       15.11      1.33 o 
   5  10   3        8.84       10.29      1.55 o 
  -5  11   3       12.92       15.77      2.12 o 
  -4  11   3       28.22       31.70      1.56 o 
  -3  11   3      103.04      102.34      3.01 o 
  -2  11   3       64.65       67.44      1.92 o 
  -1  11   3       48.64       48.91      2.03 o 
   0  11   3      109.96      108.80      4.63 o 
   1  11   3       48.19       50.36      1.17 o 
   2  11   3       62.42       66.05      1.39 o 
   3  11   3      103.26      100.77      2.05 o 
   4  11   3       28.79       35.59      1.66 o 
   5  11   3       13.01       13.66      2.51 o 
  -4  12   3       29.85       34.48      4.01 o 
  -3  12   3       25.67       28.85      1.46 o 
  -2  12   3      160.83      157.19      3.05 o 
  -1  12   3       78.45       76.07      2.04 o 
   0  12   3       44.64       47.22      1.70 o 
   1  12   3       76.10       74.57      1.76 o 
   2  12   3      157.49      154.26      2.28 o 
   3  12   3       24.42       27.19      1.45 o 
   4  12   3       29.59       30.86      1.68 o 
  -4  13   3       28.68       28.53      3.24 o 
  -3  13   3       38.97       39.84      1.72 o 
  -2  13   3       62.94       66.06      1.96 o 
  -1  13   3      152.66      162.83      3.16 o 
   0  13   3       49.82       44.54      1.71 o 
   1  13   3      149.09      160.09      3.19 o 
   2  13   3       60.42       60.03      2.04 o 
   3  13   3       38.94       39.24      1.67 o 
   4  13   3       28.61       27.16      1.58 o 
  -3  14   3       56.96       56.95      2.12 o 
  -2  14   3       44.30       41.07      1.73 o 
  -1  14   3       19.37       18.58      1.31 o 
   0  14   3      420.64      437.14      6.82 o 
   1  14   3       20.55       18.89      2.95 o 
   2  14   3       45.69       43.16      1.76 o 
   3  14   3       55.78       57.07      2.75 o 
  -3  15   3       14.88       12.71      1.37 o 
  -2  15   3       14.47       16.05      1.37 o 
  -1  15   3       65.46       67.92      2.71 o 
   0  15   3       21.28       27.80      4.67 o 
   1  15   3       66.55       68.40      2.79 o 
   2  15   3       15.03       16.11      1.88 o 
   3  15   3       15.42       12.50      1.80 o 
  -2  16   3        0.38       -2.57      1.76 o 
  -1  16   3        3.40        6.44      1.57 o 
   0  16   3       38.62       42.14      2.37 o 
   1  16   3        3.00        5.58      1.56 o 
   2  16   3        0.39       -0.27      3.71 o 
   0   0   4      767.49      756.27      8.31 o 
   1   0   4     4568.81     4494.85     33.20 o 
   2   0   4     1006.01     1054.48      8.99 o 
   3   0   4      250.92      241.48      3.48 o 
   4   0   4       63.13       67.86      1.47 o 
   5   0   4       25.84       25.35      1.51 o 
   6   0   4        2.07        0.10      1.21 o 
  -6   1   4       20.53       23.27      1.80 o 
  -5   1   4       74.71       78.34      2.16 o 
  -4   1   4       45.58       47.82      1.14 o 
  -3   1   4       15.53       18.47      0.65 o 
  -2   1   4      532.97      561.36      4.17 o 
  -1   1   4      754.74      762.70      7.23 o 
   0   1   4     3546.67     3533.06     34.06 o 
   1   1   4      733.47      743.73      7.21 o 
   2   1   4      529.31      535.86     14.26 o 
   3   1   4       15.51       19.86      1.26 o 
   4   1   4       47.35       48.85      2.98 o 
   5   1   4       73.72       77.02      2.09 o 
   6   1   4       20.66       19.98      1.39 o 
  -6   2   4        1.43        0.19      2.22 o 
  -5   2   4       41.69       39.51      1.52 o 
  -4   2   4      137.75      140.90      2.32 o 
  -3   2   4      172.36      177.33      3.33 o 
  -2   2   4      139.43      128.51      1.96 o 
  -1   2   4     1807.10     1896.14     16.05 o 
   0   2   4      413.11      410.50      3.67 o 
   1   2   4     1843.58     1946.28     14.66 o 
   2   2   4      144.85      130.33      2.22 o 
   3   2   4      170.12      177.32      3.03 o 
   4   2   4      136.01      141.59      5.02 o 
   5   2   4       40.98       39.47      3.03 o 
   6   2   4        1.48       -0.57      1.01 o 
  -6   3   4       39.24       42.94      2.37 o 
  -5   3   4       23.84       21.97      1.16 o 
  -4   3   4       19.65       16.77      1.27 o 
  -3   3   4      578.53      595.04      7.27 o 
  -2   3   4      815.65      810.22      9.20 o 
  -1   3   4     1287.46     1278.07     10.85 o 
   0   3   4        1.43        1.60      0.29 o 
   1   3   4     1294.69     1290.12     10.91 o 
   2   3   4      809.42      804.93     12.39 o 
   3   3   4      573.77      598.37      7.61 o 
   4   3   4       20.59       18.42      1.87 o 
   5   3   4       23.43       21.39      2.50 o 
   6   3   4       38.90       45.82      1.91 o 
  -6   4   4       31.26       36.00      1.55 o 
  -5   4   4        2.43        3.10      0.94 o 
  -4   4   4       98.47      102.56      2.23 o 
  -3   4   4       75.22       73.15      1.64 o 
  -2   4   4       94.29       72.43      1.45 o 
  -1   4   4      413.20      421.20      4.35 o 
   0   4   4      590.51      630.42      7.30 o 
   1   4   4      405.09      413.06      4.47 o 
   2   4   4       99.38       78.49      1.43 o 
   3   4   4       78.09       76.40      1.87 o 
   4   4   4       97.35       98.67      2.43 o 
   5   4   4        2.25        3.11      1.84 o 
   6   4   4       31.56       32.74      3.20 o 
  -6   5   4        4.03        4.52      1.06 o 
  -5   5   4       31.89       31.97      1.49 o 
  -4   5   4      380.84      373.03      5.31 o 
  -3   5   4       81.92       83.58      1.82 o 
  -2   5   4      570.19      556.55      6.74 o 
  -1   5   4       23.77       28.55      0.78 o 
   0   5   4       21.38       17.49      0.64 o 
   1   5   4       20.49       24.18      0.80 o 
   2   5   4      581.08      561.03      6.02 o 
   3   5   4       85.82       90.01      1.75 o 
   4   5   4      381.09      371.93      5.31 o 
   5   5   4       32.27       32.28      1.56 o 
   6   5   4        3.90        1.85      2.01 o 
  -6   6   4       21.52       24.10      1.93 o 
  -5   6   4       33.81       35.08      2.03 o 
  -4   6   4       64.51       66.84      2.23 o 
  -3   6   4      101.39      101.79      2.07 o 
  -2   6   4      269.14      270.10      3.73 o 
  -1   6   4      402.65      451.25      4.86 o 
   0   6   4      206.66      210.73      2.62 o 
   1   6   4      411.51      454.68      4.95 o 
   2   6   4      260.68      261.47      3.34 o 
   3   6   4      102.82      104.14      1.93 o 
   4   6   4       64.00       68.07      3.05 o 
   5   6   4       33.80       35.77      2.13 o 
   6   6   4       21.43       20.75      2.77 o 
  -5   7   4       44.24       42.28      3.62 o 
  -4   7   4       16.13       14.33      1.14 o 
  -3   7   4      176.34      161.85      2.87 o 
  -2   7   4       91.77       90.43      1.84 o 
  -1   7   4       16.14       20.50      0.92 o 
   0   7   4       33.10       26.46      0.85 o 
   1   7   4       18.33       20.16      0.85 o 
   2   7   4       93.24       88.38      1.69 o 
   3   7   4      178.29      167.47      2.63 o 
   4   7   4       16.42       16.68      1.04 o 
   5   7   4       43.77       42.29      2.64 o 
  -5   8   4        5.70        4.29      1.37 o 
  -4   8   4        4.96        4.79      0.93 o 
  -3   8   4      116.31      113.07      2.35 o 
  -2   8   4      311.61      313.07      4.41 o 
  -1   8   4      550.71      561.34      7.00 o 
   0   8   4      596.60      636.16      5.85 o 
   1   8   4      551.81      569.72      6.16 o 
   2   8   4      310.62      312.18      3.93 o 
   3   8   4      115.64      113.28      2.42 o 
   4   8   4        5.22        6.63      1.05 o 
   5   8   4        5.61        4.72      1.35 o 
  -5   9   4       21.89       19.65      1.77 o 
  -4   9   4       20.71       19.52      1.28 o 
  -3   9   4       53.32       49.05      1.59 o 
  -2   9   4       28.91       30.32      1.27 o 
  -1   9   4      167.76      171.27      2.88 o 
   0   9   4       24.07       28.18      0.78 o 
   1   9   4      168.83      173.01      2.19 o 
   2   9   4       27.41       27.15      1.08 o 
   3   9   4       52.98       50.89      1.54 o 
   4   9   4       21.06       21.58      1.15 o 
   5   9   4       22.29       20.01      2.30 o 
  -5  10   4        5.51        5.40      1.51 o 
  -4  10   4       28.59       27.95      1.91 o 
  -3  10   4       25.33       22.87      1.24 o 
  -2  10   4       60.50       53.87      1.63 o 
  -1  10   4      201.54      192.35      3.23 o 
   0  10   4      399.92      391.40      4.69 o 
   1  10   4      207.05      197.32      2.46 o 
   2  10   4       60.59       54.49      1.71 o 
   3  10   4       23.99       20.96      1.13 o 
   4  10   4       29.47       26.79      1.54 o 
   5  10   4        5.51        5.44      1.44 o 
  -4  11   4       27.26       30.53      4.35 o 
  -3  11   4        6.39        9.18      1.09 o 
  -2  11   4       64.72       57.43      2.30 o 
  -1  11   4      196.48      197.85      3.36 o 
   0  11   4      659.15      657.70      7.24 o 
   1  11   4      191.97      191.35      2.93 o 
   2  11   4       65.02       60.28      1.36 o 
   3  11   4        6.22        7.94      0.81 o 
   4  11   4       28.34       29.59      1.63 o 
  -4  12   4       22.75       25.22      3.14 o 
  -3  12   4       51.28       48.66      1.79 o 
  -2  12   4        8.42       10.23      1.35 o 
  -1  12   4      141.00      137.40      2.77 o 
   0  12   4        1.10       -0.63      0.90 o 
   1  12   4      139.39      127.80      2.72 o 
   2  12   4        8.88        9.47      1.42 o 
   3  12   4       50.87       44.97      1.38 o 
   4  12   4       21.98       23.18      1.54 o 
  -4  13   4       34.68       36.24      3.63 o 
  -3  13   4       30.44       32.83      1.63 o 
  -2  13   4       11.00       10.55      1.11 o 
  -1  13   4        5.15        4.62      1.06 o 
   0  13   4       81.84       82.10      2.22 o 
   1  13   4        4.60        3.60      0.89 o 
   2  13   4       10.98        9.55      0.99 o 
   3  13   4       30.34       29.85      2.07 o 
   4  13   4       34.80       37.00      2.45 o 
  -3  14   4       65.21       67.13      2.78 o 
  -2  14   4       37.36       40.04      2.17 o 
  -1  14   4       70.25       69.63      2.12 o 
   0  14   4        1.03        3.60      1.11 o 
   1  14   4       68.40       71.10      2.72 o 
   2  14   4       36.28       37.82      1.74 o 
   3  14   4       65.51       64.85      3.24 o 
  -2  15   4       15.37       15.36      1.61 o 
  -1  15   4        0.19        1.69      1.06 o 
   0  15   4        0.08       -1.57      1.26 o 
   1  15   4        0.11       -0.68      1.33 o 
   2  15   4       14.71       14.17      1.35 o 
  -2  16   4       47.83       60.47      2.18 o 
  -1  16   4        2.28        4.64      1.52 o 
   0  16   4       32.50       26.14      1.98 o 
   1  16   4        2.25        5.31      1.57 o 
   2  16   4       47.82       56.08      2.84 o 
   1   0   5      996.89     1106.31      9.40 o 
   2   0   5     3378.05     3552.96     32.91 o 
   3   0   5        7.87        7.95      0.56 o 
   4   0   5       31.17       28.49      1.03 o 
   5   0   5       91.23       90.60      2.20 o 
   6   0   5        0.51       -2.57      1.71 o 
  -6   1   5        5.63        7.31      2.33 o 
  -5   1   5        3.87        1.39      1.17 o 
  -4   1   5       75.57       73.29      1.92 o 
  -3   1   5      133.00      137.39      1.59 o 
  -2   1   5       42.50       48.80      0.87 o 
  -1   1   5     2713.39     2791.58     20.80 o 
   0   1   5        5.73        4.52      0.56 o 
   1   1   5     2739.95     2815.69     25.77 o 
   2   1   5       44.11       52.04      1.42 o 
   3   1   5      132.58      139.20      3.18 o 
   4   1   5       74.88       66.83      3.44 o 
   5   1   5        3.94        2.54      0.92 o 
   6   1   5        5.68        5.95      1.06 o 
  -6   2   5        0.37       -0.26      1.00 o 
  -5   2   5       37.00       40.71      1.28 o 
  -4   2   5       81.66       79.59      3.24 o 
  -3   2   5       45.84       39.64      1.12 o 
  -2   2   5     1372.27     1506.02     14.14 o 
  -1   2   5      218.99      217.77      2.46 o 
   0   2   5      536.99      542.93      4.81 o 
   1   2   5      210.99      213.05      2.29 o 
   2   2   5     1343.12     1465.93     14.25 o 
   3   2   5       45.95       41.80      1.71 o 
   4   2   5       82.04       70.08      3.57 o 
   5   2   5       36.68       37.78      3.06 o 
   6   2   5        0.37        0.14      0.98 o 
  -6   3   5        3.40        3.26      1.07 o 
  -5   3   5       39.50       41.67      1.48 o 
  -4   3   5       89.92       80.91      1.94 o 
  -3   3   5      208.41      223.04      3.24 o 
  -2   3   5     1413.91     1466.43     16.12 o 
  -1   3   5      142.69      138.84      1.54 o 
   0   3   5     2744.77     2736.29     25.49 o 
   1   3   5      144.34      139.26      1.41 o 
   2   3   5     1404.42     1459.01     12.57 o 
   3   3   5      201.74      215.94      3.57 o 
   4   3   5       93.48       84.42      5.74 o 
   5   3   5       39.87       44.61      3.16 o 
   6   3   5        3.44        4.92      1.11 o 
  -6   4   5        6.47       12.02      1.14 o 
  -5   4   5       28.88       27.66      1.31 o 
  -4   4   5       43.88       38.33      1.44 o 
  -3   4   5      327.25      308.53      4.23 o 
  -2   4   5      340.00      314.71      4.10 o 
  -1   4   5      584.48      590.54      5.99 o 
   0   4   5       12.21       19.01      0.51 o 
   1   4   5      591.42      595.94      5.38 o 
   2   4   5      347.06      322.48      3.30 o 
   3   4   5      323.99      309.18      3.94 o 
   4   4   5       44.90       43.22      1.86 o 
   5   4   5       29.88       29.61      2.90 o 
   6   4   5        6.59       11.25      2.29 o 
  -6   5   5       25.28       27.00      1.41 o 
  -5   5   5       26.41       27.54      1.79 o 
  -4   5   5      336.79      340.71      4.96 o 
  -3   5   5       18.55       17.51      0.95 o 
  -2   5   5      302.56      286.35      3.84 o 
  -1   5   5      611.50      636.25      6.43 o 
   0   5   5      155.35      122.74      1.75 o 
   1   5   5      612.46      626.41      6.55 o 
   2   5   5      304.53      287.24      3.04 o 
   3   5   5       17.99       17.72      0.97 o 
   4   5   5      334.95      343.83      5.19 o 
   5   5   5       26.31       29.72      1.56 o 
   6   5   5       25.35       27.68      2.95 o 
  -5   6   5       44.63       47.69      2.24 o 
  -4   6   5      135.29      135.69      4.48 o 
  -3   6   5      108.59      109.48      2.37 o 
  -2   6   5      104.72      102.69      1.91 o 
  -1   6   5      545.55      555.98      5.83 o 
   0   6   5      134.92      159.71      2.17 o 
   1   6   5      543.31      556.29      5.95 o 
   2   6   5      106.00      104.61      1.85 o 
   3   6   5      106.82      106.75      2.39 o 
   4   6   5      136.22      147.26      2.62 o 
   5   6   5       44.48       46.17      1.84 o 
  -5   7   5        4.05        3.04      1.36 o 
  -4   7   5       10.47       13.74      1.46 o 
  -3   7   5      183.56      171.76      7.21 o 
  -2   7   5       80.34       76.83      1.96 o 
  -1   7   5      169.44      180.06      2.45 o 
   0   7   5      578.64      589.03      6.24 o 
   1   7   5      175.42      181.54      2.55 o 
   2   7   5       79.77       78.13      1.62 o 
   3   7   5      182.03      173.82      8.00 o 
   4   7   5        9.57       12.45      1.37 o 
   5   7   5        3.90        5.48      1.40 o 
  -5   8   5       35.90       33.48      2.16 o 
  -4   8   5       61.37       58.76      2.45 o 
  -3   8   5       92.04       92.28      3.07 o 
  -2   8   5      191.11      180.28      2.98 o 
  -1   8   5       61.25       53.91      1.26 o 
   0   8   5      775.23      787.37      8.15 o 
   1   8   5       57.69       50.32      1.30 o 
   2   8   5      187.64      179.90      2.72 o 
   3   8   5       91.33       89.29      2.36 o 
   4   8   5       61.59       60.83      2.92 o 
   5   8   5       36.00       36.85      2.56 o 
  -5   9   5       11.50       11.68      1.64 o 
  -4   9   5       16.96       17.17      1.62 o 
  -3   9   5        0.87        0.83      1.08 o 
  -2   9   5      193.03      191.70      3.17 o 
  -1   9   5      617.97      633.50      7.88 o 
   0   9   5       25.18       23.26      1.63 o 
   1   9   5      616.49      631.33      6.03 o 
   2   9   5      190.30      188.04      4.95 o 
   3   9   5        1.00        0.22      0.81 o 
   4   9   5       17.55       16.89      2.80 o 
   5   9   5       11.74       12.76      2.35 o 
  -5  10   5        2.02        1.25      1.48 o 
  -4  10   5       14.48       14.25      1.62 o 
  -3  10   5      123.09      115.12      2.81 o 
  -2  10   5      330.57      319.10     15.35 o 
  -1  10   5      396.06      384.16      6.47 o 
   0  10   5      112.98      111.22      2.04 o 
   1  10   5      399.72      375.41      6.25 o 
   2  10   5      330.82      315.12      8.52 o 
   3  10   5      124.53      113.22      4.23 o 
   4  10   5       14.59       13.92      1.32 o 
   5  10   5        2.02        3.68      1.25 o 
  -4  11   5        0.54       -1.06      1.54 o 
  -3  11   5       75.36       69.46      2.57 o 
  -2  11   5       72.96       65.43      1.86 o 
  -1  11   5      165.74      165.55      3.07 o 
   0  11   5       42.98       47.40      1.44 o 
   1  11   5      171.44      173.25      2.89 o 
   2  11   5       74.05       64.84      1.70 o 
   3  11   5       77.35       71.00      1.89 o 
   4  11   5        0.49        1.45      1.10 o 
  -4  12   5       15.91       18.85      4.47 o 
  -3  12   5        4.67        5.51      1.40 o 
  -2  12   5      140.76      143.27      2.95 o 
  -1  12   5       61.17       61.42      1.86 o 
   0  12   5        0.04        0.50      0.80 o 
   1  12   5       60.27       56.91      1.88 o 
   2  12   5      146.16      150.22      2.67 o 
   3  12   5        4.61        5.15      0.95 o 
   4  12   5       15.65       16.82      1.24 o 
  -4  13   5        0.22        1.45      1.77 o 
  -3  13   5       26.08       31.22      1.98 o 
  -2  13   5        0.70        0.37      1.03 o 
  -1  13   5        7.97        9.22      1.09 o 
   0  13   5       13.88       11.35      1.16 o 
   1  13   5        7.01        7.11      0.99 o 
   2  13   5        0.56        0.92      0.82 o 
   3  13   5       25.48       27.62      2.06 o 
   4  13   5        0.16       -1.64      1.27 o 
  -3  14   5       21.18       24.49      1.88 o 
  -2  14   5       14.53       13.79      2.00 o 
  -1  14   5       90.50       86.78      2.38 o 
   0  14   5       55.24       53.43      1.88 o 
   1  14   5       91.59       89.21      3.01 o 
   2  14   5       15.52       15.72      1.38 o 
   3  14   5       22.07       27.60      2.11 o 
  -2  15   5        7.88        9.12      1.60 o 
  -1  15   5        0.78        1.42      1.28 o 
   0  15   5       48.05       56.00      2.10 o 
   1  15   5        0.81        2.55      2.60 o 
   2  15   5        7.69        5.99      1.22 o 
  -1  16   5       53.81       57.67      2.64 o 
   0  16   5        0.94        0.14      1.28 o 
   1  16   5       54.56       59.38      2.73 o 
   0   0   6     1129.61     1119.63     12.27 o 
   1   0   6       44.01       50.89      0.78 o 
   2   0   6     1406.29     1634.78     15.57 o 
   3   0   6       48.49       42.43      0.99 o 
   4   0   6      438.58      424.71      5.44 o 
   5   0   6        0.04       -1.12      0.75 o 
   6   0   6       11.08       11.36      1.45 o 
  -6   1   6        0.95       -0.54      1.14 o 
  -5   1   6       85.16       83.98      2.91 o 
  -4   1   6      127.00      130.16      2.08 o 
  -3   1   6       20.57       17.39      0.56 o 
  -2   1   6      499.35      505.81      3.84 o 
  -1   1   6      108.24      103.32      1.15 o 
   0   1   6     1206.18     1227.34     10.40 o 
   1   1   6      106.99      102.67      1.44 o 
   2   1   6      494.95      501.08      6.19 o 
   3   1   6       20.01       16.52      0.94 o 
   4   1   6      125.14      124.66      3.61 o 
   5   1   6       85.91       84.19      2.17 o 
   6   1   6        1.00        2.17      1.17 o 
  -6   2   6        4.31        2.31      1.02 o 
  -5   2   6       34.71       32.94      1.39 o 
  -4   2   6       13.23       14.15      0.86 o 
  -3   2   6       25.15       25.62      0.79 o 
  -2   2   6      795.24      868.87      8.56 o 
  -1   2   6      771.40      800.56      7.75 o 
   0   2   6      169.36      173.95      1.62 o 
   1   2   6      755.22      787.53      6.34 o 
   2   2   6      806.05      878.47     10.05 o 
   3   2   6       24.43       25.27      1.16 o 
   4   2   6       13.41       11.89      1.90 o 
   5   2   6       35.77       33.26      2.98 o 
   6   2   6        4.23        4.32      2.01 o 
  -6   3   6        2.41        4.50      1.13 o 
  -5   3   6       55.85       60.79      1.75 o 
  -4   3   6       18.39       16.78      0.88 o 
  -3   3   6      518.14      504.61      6.32 o 
  -2   3   6     1296.61     1358.47     13.08 o 
  -1   3   6      660.26      664.13      6.60 o 
   0   3   6     3043.16     3166.38     29.35 o 
   1   3   6      657.16      657.53      5.37 o 
   2   3   6     1293.49     1372.62     11.86 o 
   3   3   6      521.87      516.34      5.75 o 
   4   3   6       17.24       18.53      1.59 o 
   5   3   6       55.74       50.76      3.53 o 
   6   3   6        2.33        4.04      1.97 o 
  -6   4   6        4.62        4.44      1.68 o 
  -5   4   6       42.59       43.46      1.56 o 
  -4   4   6       58.12       53.66      2.92 o 
  -3   4   6      102.43       91.34      1.83 o 
  -2   4   6       82.53       76.77      1.43 o 
  -1   4   6      355.41      356.32      3.42 o 
   0   4   6      145.57      169.77      1.88 o 
   1   4   6      354.22      355.32      3.49 o 
   2   4   6       80.05       74.41      1.25 o 
   3   4   6      100.47       90.26      1.56 o 
   4   4   6       58.82       58.87      2.73 o 
   5   4   6       43.25       46.14      3.33 o 
   6   4   6        4.52        6.81      2.30 o 
  -6   5   6        0.90        2.46      0.95 o 
  -5   5   6       31.06       31.22      1.89 o 
  -4   5   6        2.62        1.68      1.14 o 
  -3   5   6      624.01      630.19      7.71 o 
  -2   5   6       96.74       97.48      2.06 o 
  -1   5   6      196.91      186.62      2.37 o 
   0   5   6        1.85        3.92      0.35 o 
   1   5   6      201.20      191.67      2.55 o 
   2   5   6       98.20       98.98      1.46 o 
   3   5   6      631.69      626.78      8.21 o 
   4   5   6        2.52        1.31      0.86 o 
   5   5   6       30.61       30.08      1.90 o 
   6   5   6        0.91        1.64      1.92 o 
  -5   6   6        4.06        3.56      1.25 o 
  -4   6   6      149.69      139.22     13.06 o 
  -3   6   6       16.90       16.72      1.90 o 
  -2   6   6      635.77      645.73      7.79 o 
  -1   6   6      330.11      377.73      4.23 o 
   0   6   6      795.02      849.21      8.58 o 
   1   6   6      330.82      377.23      4.36 o 
   2   6   6      628.26      650.42      6.10 o 
   3   6   6       17.69       18.93      0.90 o 
   4   6   6      150.56      144.90      2.66 o 
   5   6   6        3.93        0.70      1.13 o 
  -5   7   6        9.39       10.72      1.54 o 
  -4   7   6       15.94       17.36      2.85 o 
  -3   7   6      342.23      353.41      8.80 o 
  -2   7   6        3.06        3.01      1.11 o 
  -1   7   6       76.11       69.45      1.36 o 
   0   7   6      736.37      760.57      7.87 o 
   1   7   6       76.20       69.06      1.47 o 
   2   7   6        2.90        2.23      0.81 o 
   3   7   6      335.42      331.89      7.20 o 
   4   7   6       16.77       15.67      1.13 o 
   5   7   6        9.55       11.09      1.12 o 
  -5   8   6        4.77        3.56      1.55 o 
  -4   8   6       57.85       62.76      2.54 o 
  -3   8   6      230.47      223.85      5.90 o 
  -2   8   6      329.09      319.62      4.45 o 
  -1   8   6      224.79      218.07      2.93 o 
   0   8   6       26.58       29.18      1.06 o 
   1   8   6      223.74      215.97      3.01 o 
   2   8   6      325.16      308.83      4.06 o 
   3   8   6      226.79      222.90      4.92 o 
   4   8   6       56.69       61.00      2.13 o 
   5   8   6        4.74        4.45      1.54 o 
  -5   9   6        4.90        7.09      1.50 o 
  -4   9   6      115.45      122.94      3.56 o 
  -3   9   6      179.17      182.16      4.18 o 
  -2   9   6       37.44       39.82      2.28 o 
  -1   9   6        4.26        5.24      0.74 o 
   0   9   6      410.84      395.83      4.71 o 
   1   9   6        3.86        5.66      0.81 o 
   2   9   6       37.80       39.80      1.32 o 
   3   9   6      176.16      185.18      3.04 o 
   4   9   6      113.97      123.03      2.54 o 
   5   9   6        4.79        4.30      1.20 o 
  -5  10   6       16.90       21.53      1.93 o 
  -4  10   6       16.38       15.55      1.74 o 
  -3  10   6       26.56       26.70      1.77 o 
  -2  10   6      121.33      114.38      2.39 o 
  -1  10   6      212.23      201.48      7.07 o 
   0  10   6      138.50      147.99      2.46 o 
   1  10   6      217.41      211.84      3.12 o 
   2  10   6      121.95      111.85      2.22 o 
   3  10   6       26.22       25.84      1.26 o 
   4  10   6       16.94       17.89      1.21 o 
   5  10   6       17.31       23.04      2.33 o 
  -4  11   6        6.92       10.22      1.68 o 
  -3  11   6       21.36       21.80      1.79 o 
  -2  11   6        4.37        2.64      0.97 o 
  -1  11   6       40.53       40.65      1.51 o 
   0  11   6      332.17      333.15      4.33 o 
   1  11   6       39.92       36.57      1.39 o 
   2  11   6        4.20        3.32      0.89 o 
   3  11   6       21.87       22.34      1.26 o 
   4  11   6        6.86        7.64      1.61 o 
  -4  12   6        1.23        0.54      1.30 o 
  -3  12   6       25.44       24.62      1.92 o 
  -2  12   6        1.03        0.98      1.16 o 
  -1  12   6       19.65       21.74      1.27 o 
   0  12   6        0.57        0.28      0.77 o 
   1  12   6       17.96       18.47      1.12 o 
   2  12   6        0.89        0.91      0.87 o 
   3  12   6       26.13       22.90      1.30 o 
   4  12   6        1.30       -0.20      1.58 o 
  -3  13   6       28.23       26.43      5.20 o 
  -2  13   6        5.18        6.27      1.33 o 
  -1  13   6       75.97       72.65      3.78 o 
   0  13   6        6.95        5.90      1.24 o 
   1  13   6       74.43       74.05      1.90 o 
   2  13   6        4.93        4.58      0.96 o 
   3  13   6       27.88       29.00      1.40 o 
  -3  14   6        3.43        1.74      1.39 o 
  -2  14   6       64.36       71.99      2.85 o 
  -1  14   6       61.59       61.10      2.03 o 
   0  14   6       25.50       17.85      1.46 o 
   1  14   6       61.37       61.17      1.84 o 
   2  14   6       63.24       72.27      1.99 o 
   3  14   6        3.61        3.92      1.54 o 
  -2  15   6       24.89       22.20      1.93 o 
  -1  15   6       29.23       33.35      1.72 o 
   0  15   6       10.74       11.69      1.33 o 
   1  15   6       30.36       34.11      2.09 o 
   2  15   6       25.37       24.81      1.64 o 
  -1  16   6       16.41       17.58      1.88 o 
   0  16   6        6.52        4.77      2.50 o 
   1  16   6       16.60       17.33      1.81 o 
   1   0   7        4.40        5.72      1.27 o 
   2   0   7       34.79       38.50      0.78 o 
   3   0   7      369.92      391.70      4.53 o 
   4   0   7        0.39       -1.45      0.96 o 
   5   0   7       24.94       19.35      2.18 o 
   6   0   7        0.12       -0.10      1.12 o 
  -6   1   7        2.36        2.23      1.23 o 
  -5   1   7       40.04       36.59      2.04 o 
  -4   1   7      303.09      307.22      3.96 o 
  -3   1   7      199.60      200.00      1.94 o 
  -2   1   7      700.70      752.00      5.17 o 
  -1   1   7      268.80      230.71      2.43 o 
   0   1   7       67.52       56.08      0.86 o 
   1   1   7      279.86      242.61      2.76 o 
   2   1   7      700.83      756.38      7.56 o 
   3   1   7      196.71      199.02      3.26 o 
   4   1   7      304.43      306.92      7.79 o 
   5   1   7       40.37       37.97      2.04 o 
   6   1   7        2.42        2.28      1.20 o 
  -6   2   7        1.03        1.24      1.33 o 
  -5   2   7       65.13       66.99      1.81 o 
  -4   2   7      225.00      243.33      3.99 o 
  -3   2   7       99.38       99.10      1.40 o 
  -2   2   7      596.76      561.15      4.76 o 
  -1   2   7      271.17      306.99      2.73 o 
   0   2   7        7.59        6.91      0.43 o 
   1   2   7      263.05      300.09      3.03 o 
   2   2   7      600.11      565.56      5.81 o 
   3   2   7       98.05       97.88      2.63 o 
   4   2   7      222.63      240.12      4.01 o 
   5   2   7       65.85       65.78      3.57 o 
   6   2   7        1.09        2.99      1.67 o 
  -6   3   7        6.29        4.56      1.11 o 
  -5   3   7        3.62        3.57      0.92 o 
  -4   3   7      515.54      529.09     11.55 o 
  -3   3   7      127.79      120.22      2.12 o 
  -2   3   7      417.44      435.66      4.76 o 
  -1   3   7     1323.04     1451.97     13.78 o 
   0   3   7     1991.87     2015.44     16.90 o 
   1   3   7     1320.07     1447.61     11.27 o 
   2   3   7      420.28      437.77      4.36 o 
   3   3   7      127.68      118.03      2.39 o 
   4   3   7      516.43      521.96      8.53 o 
   5   3   7        3.68        3.78      1.34 o 
   6   3   7        6.18        3.78      1.27 o 
  -6   4   7        3.80        3.77      1.11 o 
  -5   4   7       27.37       25.94      1.28 o 
  -4   4   7        9.70       11.85      1.40 o 
  -3   4   7      112.70      115.70      2.78 o 
  -2   4   7      405.55      409.14      4.47 o 
  -1   4   7      328.17      347.83      4.42 o 
   0   4   7      368.32      435.50      4.12 o 
   1   4   7      341.04      362.15      3.56 o 
   2   4   7      410.45      418.72      4.20 o 
   3   4   7      113.46      112.83      1.81 o 
   4   4   7        9.31       11.15      1.65 o 
   5   4   7       26.72       25.35      1.64 o 
   6   4   7        3.70        5.74      2.07 o 
  -5   5   7        2.44        2.07      0.91 o 
  -4   5   7       65.16       68.24      2.37 o 
  -3   5   7       18.05       20.37      1.50 o 
  -2   5   7       24.57       28.21      1.31 o 
  -1   5   7       92.44       97.57      1.50 o 
   0   5   7        0.16        4.42      0.67 o 
   1   5   7       91.46       94.76      1.34 o 
   2   5   7       25.06       29.72      0.94 o 
   3   5   7       19.08       23.11      0.95 o 
   4   5   7       65.36       65.63      1.70 o 
   5   5   7        2.50        1.83      1.27 o 
  -5   6   7        3.60        7.01      2.55 o 
  -4   6   7       70.42       66.52      6.41 o 
  -3   6   7      655.08      647.80     14.38 o 
  -2   6   7        1.46        1.19      0.62 o 
  -1   6   7      514.18      489.28      5.30 o 
   0   6   7      156.19      150.75      2.18 o 
   1   6   7      510.64      492.89      5.49 o 
   2   6   7        1.48        1.11      0.68 o 
   3   6   7      662.54      652.21      7.39 o 
   4   6   7       71.32       67.25      1.87 o 
   5   6   7        3.36        5.41      1.05 o 
  -5   7   7       16.98       21.21      4.27 o 
  -4   7   7       14.57       14.62      1.85 o 
  -3   7   7      321.85      323.84      5.87 o 
  -2   7   7      275.70      275.15      3.93 o 
  -1   7   7      236.90      227.69      2.96 o 
   0   7   7     1064.51     1093.37     10.95 o 
   1   7   7      236.70      227.57      3.98 o 
   2   7   7      276.75      278.18      3.72 o 
   3   7   7      320.36      307.09      5.08 o 
   4   7   7       15.34       13.54      1.11 o 
   5   7   7       17.03       21.15      1.35 o 
  -5   8   7       31.13       38.83      4.74 o 
  -4   8   7       14.93       11.24      1.54 o 
  -3   8   7      221.56      202.95     12.71 o 
  -2   8   7      219.48      214.37      4.36 o 
  -1   8   7      134.39      133.50      2.12 o 
   0   8   7       99.90      102.17      1.87 o 
   1   8   7      132.68      130.93      2.25 o 
   2   8   7      224.81      214.50      5.22 o 
   3   8   7      220.09      205.73      4.46 o 
   4   8   7       14.67       14.57      1.29 o 
   5   8   7       30.57       37.40      1.61 o 
  -5   9   7        6.90        8.23      1.58 o 
  -4   9   7        9.73       12.41      1.53 o 
  -3   9   7       35.27       32.46      1.86 o 
  -2   9   7      155.94      151.46      6.79 o 
  -1   9   7      179.21      164.60      2.53 o 
   0   9   7        6.24        7.23      0.82 o 
   1   9   7      178.80      168.10      3.66 o 
   2   9   7      157.24      153.07      2.87 o 
   3   9   7       37.29       32.53      1.37 o 
   4   9   7       10.20       10.56      1.09 o 
   5   9   7        6.84        7.92      1.27 o 
  -4  10   7        1.16        0.87      3.86 o 
  -3  10   7       34.80       31.96      1.93 o 
  -2  10   7       18.90       17.80      1.50 o 
  -1  10   7      244.56      233.66      3.69 o 
   0  10   7       17.97       18.46      1.45 o 
   1  10   7      242.35      230.09      4.55 o 
   2  10   7       16.86       16.38      1.11 o 
   3  10   7       34.72       30.09      1.40 o 
   4  10   7        1.12        1.02      0.92 o 
  -4  11   7        0.72        1.09      1.38 o 
  -3  11   7       11.13       10.41      1.49 o 
  -2  11   7        7.28        7.06      2.29 o 
  -1  11   7      137.12      135.16      2.73 o 
   0  11   7       38.34       37.60      1.93 o 
   1  11   7      137.45      136.10      2.87 o 
   2  11   7        7.16        7.30      1.34 o 
   3  11   7       12.40       10.91      1.13 o 
   4  11   7        0.72        1.05      0.93 o 
  -4  12   7       16.08       20.33      3.11 o 
  -3  12   7        9.73        8.21      1.47 o 
  -2  12   7       74.66       76.96      2.77 o 
  -1  12   7       68.02       68.41      2.02 o 
   0  12   7       14.15       12.63      1.01 o 
   1  12   7       68.07       66.16      1.77 o 
   2  12   7       74.04       77.75      1.99 o 
   3  12   7       10.12       11.91      1.45 o 
   4  12   7       16.24       21.36      1.86 o 
  -3  13   7       42.81       40.94      2.26 o 
  -2  13   7       48.62       44.48      2.29 o 
  -1  13   7       28.84       32.31      2.01 o 
   0  13   7       11.55        9.87      1.02 o 
   1  13   7       27.56       29.76      1.35 o 
   2  13   7       48.16       47.27      1.67 o 
   3  13   7       42.52       44.67      1.70 o 
  -3  14   7       29.07       29.41      2.12 o 
  -2  14   7       59.15       55.49      2.59 o 
  -1  14   7       11.10       13.35      1.65 o 
   0  14   7       17.08       15.86      1.40 o 
   1  14   7       11.70       10.88      1.11 o 
   2  14   7       58.52       60.40      1.86 o 
   3  14   7       28.54       30.69      1.75 o 
  -2  15   7        0.20       -1.71      1.34 o 
  -1  15   7        1.86        0.08      1.32 o 
   0  15   7        9.34       12.68      1.83 o 
   1  15   7        2.03        1.75      1.29 o 
   2  15   7        0.20       -0.06      1.07 o 
   0  16   7        4.79        4.43      1.54 o 
   0   0   8        0.01       -0.55      0.44 o 
   1   0   8      978.66     1026.38      8.90 o 
   2   0   8       92.33       87.90      1.26 o 
   3   0   8       66.48       60.08      1.30 o 
   4   0   8       58.96       54.46      1.81 o 
   5   0   8        0.08       -0.96      2.59 o 
   6   0   8        0.47        0.76      1.20 o 
  -6   1   8        3.67        4.01      1.66 o 
  -5   1   8       16.55       16.87      1.63 o 
  -4   1   8       20.61       17.35      2.71 o 
  -3   1   8       79.23       78.02      2.50 o 
  -2   1   8      142.86      151.58      1.71 o 
  -1   1   8     1848.25     2077.51     17.40 o 
   0   1   8      595.76      557.60      4.64 o 
   1   1   8     1849.18     2063.74     17.37 o 
   2   1   8      145.53      155.56      2.13 o 
   3   1   8       79.86       77.94      1.88 o 
   4   1   8       20.00       17.51      1.23 o 
   5   1   8       16.38       19.02      1.76 o 
   6   1   8        3.67        5.19      1.29 o 
  -6   2   8        1.30        3.94      1.58 o 
  -5   2   8        8.74        8.75      1.14 o 
  -4   2   8       32.34       34.17      1.25 o 
  -3   2   8       31.66       30.67      0.96 o 
  -2   2   8      315.55      321.01      3.01 o 
  -1   2   8     1310.90     1388.84     10.68 o 
   0   2   8        0.01        0.38      0.38 o 
   1   2   8     1311.19     1384.08     11.87 o 
   2   2   8      317.86      318.70      3.65 o 
   3   2   8       31.75       30.85      1.93 o 
   4   2   8       33.09       33.79      1.51 o 
   5   2   8        8.26        8.63      1.36 o 
   6   2   8        1.35        2.89      2.76 o 
  -5   3   8        1.98        0.89      1.07 o 
  -4   3   8       42.10       45.05      1.43 o 
  -3   3   8      433.70      423.89      4.86 o 
  -2   3   8      264.26      268.14      2.68 o 
  -1   3   8      314.90      318.60      3.62 o 
   0   3   8      363.04      362.69      3.13 o 
   1   3   8      306.62      314.16      3.21 o 
   2   3   8      267.03      271.34      2.88 o 
   3   3   8      429.69      418.32      6.38 o 
   4   3   8       41.02       41.97      1.66 o 
   5   3   8        2.04        1.78      1.49 o 
  -5   4   8       27.18       24.62      1.52 o 
  -4   4   8      131.92      130.31      2.40 o 
  -3   4   8      326.94      312.91      5.44 o 
  -2   4   8      315.51      308.28      3.69 o 
  -1   4   8      104.53      111.03      3.48 o 
   0   4   8        8.66        9.60      0.62 o 
   1   4   8      105.42      107.86      1.34 o 
   2   4   8      308.56      302.48      3.33 o 
   3   4   8      328.00      305.58      4.28 o 
   4   4   8      130.10      130.57      2.67 o 
   5   4   8       26.49       24.06      2.05 o 
  -5   5   8        0.67        0.61      0.90 o 
  -4   5   8       77.86       83.16      3.43 o 
  -3   5   8      100.33       93.05      2.61 o 
  -2   5   8       40.43       37.83      1.30 o 
  -1   5   8      145.85      151.17      1.80 o 
   0   5   8      138.77      138.83      1.73 o 
   1   5   8      138.58      145.13      1.86 o 
   2   5   8       41.75       38.02      0.94 o 
   3   5   8      104.26       89.07      2.02 o 
   4   5   8       77.56       82.88      2.09 o 
   5   5   8        0.64        1.15      1.12 o 
  -5   6   8       11.40       11.57      1.11 o 
  -4   6   8       36.35       33.59      5.38 o 
  -3   6   8      492.24      476.43     12.61 o 
  -2   6   8      128.60      119.73      2.39 o 
  -1   6   8       26.77       28.58      0.87 o 
   0   6   8      147.12      141.44      1.78 o 
   1   6   8       27.19       28.59      1.02 o 
   2   6   8      135.04      126.26      2.22 o 
   3   6   8      489.58      457.20     17.63 o 
   4   6   8       35.55       30.95      1.41 o 
   5   6   8       11.32       13.02      1.35 o 
  -5   7   8       18.44       22.44      1.77 o 
  -4   7   8        6.59        5.20      1.26 o 
  -3   7   8      104.27       98.28      4.77 o 
  -2   7   8       22.06       21.99      1.52 o 
  -1   7   8       74.22       76.44      1.47 o 
   0   7   8      480.28      513.40      5.71 o 
   1   7   8       70.36       74.72      1.62 o 
   2   7   8       20.93       21.62      1.73 o 
   3   7   8      109.14      102.06      2.21 o 
   4   7   8        6.26        5.11      1.14 o 
   5   7   8       18.45       22.73      1.50 o 
  -5   8   8        1.25        3.03      4.23 o 
  -4   8   8       22.24       21.06      1.71 o 
  -3   8   8       62.89       56.97      4.72 o 
  -2   8   8      272.56      262.05      7.12 o 
  -1   8   8      271.79      272.48      3.53 o 
   0   8   8        2.22        1.62      0.67 o 
   1   8   8      272.84      277.36      3.70 o 
   2   8   8      275.41      262.98      9.30 o 
   3   8   8       63.85       61.66      1.82 o 
   4   8   8       21.81       20.28      1.29 o 
   5   8   8        1.16        2.24      0.99 o 
  -4   9   8       31.51       29.21      1.97 o 
  -3   9   8       93.40       96.47      3.01 o 
  -2   9   8      371.83      369.48     26.00 o 
  -1   9   8       45.42       44.77      1.62 o 
   0   9   8       68.28       54.78      2.68 o 
   1   9   8       47.01       43.84      1.76 o 
   2   9   8      369.28      384.15      4.92 o 
   3   9   8       93.07       94.08      2.20 o 
   4   9   8       32.17       31.67      1.57 o 
  -4  10   8        5.90        6.70      1.48 o 
  -3  10   8       94.85      100.93      3.18 o 
  -2  10   8       89.20       87.32      2.81 o 
  -1  10   8        6.45        7.77      1.39 o 
   0  10   8        0.21       -0.03      0.72 o 
   1  10   8        5.60        5.02      0.94 o 
   2  10   8       88.89       88.30      2.06 o 
   3  10   8       95.56       97.84      3.25 o 
   4  10   8        6.19        4.87      1.04 o 
  -4  11   8        1.25        3.57      1.77 o 
  -3  11   8        6.80        9.79      3.37 o 
  -2  11   8      144.24      131.16      3.59 o 
  -1  11   8        1.36        0.08      1.30 o 
   0  11   8      149.61      149.41      2.61 o 
   1  11   8        1.25        1.15      0.81 o 
   2  11   8      145.10      135.20      2.64 o 
   3  11   8        6.36        6.73      1.46 o 
   4  11   8        1.03        0.32      0.95 o 
  -3  12   8       11.61       13.61      1.68 o 
  -2  12   8      119.17      127.27      3.62 o 
  -1  12   8       48.48       46.47      2.25 o 
   0  12   8      143.84      155.10      2.76 o 
   1  12   8       47.18       49.43      1.60 o 
   2  12   8      120.34      125.22      2.59 o 
   3  12   8       11.28       13.88      1.20 o 
  -3  13   8        7.31        8.79      1.61 o 
  -2  13   8       37.56       36.82      2.20 o 
  -1  13   8        8.01        4.98      1.35 o 
   0  13   8       31.93       34.58      1.49 o 
   1  13   8        8.46        5.62      0.99 o 
   2  13   8       37.59       41.45      1.62 o 
   3  13   8        7.51        8.86      1.14 o 
  -2  14   8       48.42       50.52      2.66 o 
  -1  14   8       55.45       55.67      2.54 o 
   0  14   8        3.62        6.32      1.23 o 
   1  14   8       54.24       54.11      1.79 o 
   2  14   8       47.89       52.74      1.81 o 
  -1  15   8        3.75        4.96      1.47 o 
   0  15   8        8.51        3.95      1.68 o 
   1  15   8        3.69        3.31      0.98 o 
   1   0   9       41.64       46.67      0.85 o 
   2   0   9      471.42      511.74      4.86 o 
   3   0   9        8.53       11.19      1.06 o 
   4   0   9       12.53       13.99      1.12 o 
   5   0   9        4.87        6.72      1.38 o 
  -5   1   9       72.62       70.50      3.16 o 
  -4   1   9       33.23       31.95      1.75 o 
  -3   1   9       37.14       35.76      1.35 o 
  -2   1   9      105.32       97.08      1.44 o 
  -1   1   9       77.54       74.08      1.16 o 
   0   1   9       29.37       31.44      0.67 o 
   1   1   9       78.59       76.20      1.25 o 
   2   1   9      104.65       96.19      1.65 o 
   3   1   9       40.05       39.41      1.81 o 
   4   1   9       33.20       32.74      1.48 o 
   5   1   9       72.49       70.57      2.67 o 
  -5   2   9        3.49        1.70      1.21 o 
  -4   2   9       87.67       77.14      2.09 o 
  -3   2   9       58.26       54.23      1.19 o 
  -2   2   9      516.65      531.55      4.61 o 
  -1   2   9       97.92      104.36      1.46 o 
   0   2   9       45.71       36.83      1.08 o 
   1   2   9       94.38      101.02      1.49 o 
   2   2   9      514.88      533.84      5.13 o 
   3   2   9       57.58       52.49      3.39 o 
   4   2   9       88.88       79.53      2.79 o 
   5   2   9        3.28        4.47      1.36 o 
  -5   3   9       54.89       51.66      1.96 o 
  -4   3   9        1.45        1.62      0.99 o 
  -3   3   9       15.83       13.69      0.77 o 
  -2   3   9       68.36       64.44      1.10 o 
  -1   3   9       80.40       83.20      1.16 o 
   0   3   9     1089.11     1117.67      9.75 o 
   1   3   9       81.83       80.81      1.29 o 
   2   3   9       66.06       62.36      1.46 o 
   3   3   9       17.41       12.80      1.00 o 
   4   3   9        1.61        0.80      1.28 o 
   5   3   9       55.17       52.62      1.97 o 
  -5   4   9       58.36       71.26      2.29 o 
  -4   4   9       60.73       55.58      1.60 o 
  -3   4   9       42.94       41.67      1.66 o 
  -2   4   9       31.71       30.97      1.01 o 
  -1   4   9      503.90      530.33      5.65 o 
   0   4   9       44.28       45.98      1.73 o 
   1   4   9      499.53      521.20      4.57 o 
   2   4   9       31.67       31.05      0.90 o 
   3   4   9       44.33       39.25      2.53 o 
   4   4   9       61.95       58.82      2.75 o 
   5   4   9       58.26       69.55      2.61 o 
  -5   5   9       10.41        9.27      1.52 o 
  -4   5   9       34.91       37.81      1.41 o 
  -3   5   9      559.43      558.83      8.78 o 
  -2   5   9       20.27       20.19      1.06 o 
  -1   5   9        0.34        0.34      0.55 o 
   0   5   9       50.89       53.31      1.01 o 
   1   5   9        0.53        0.73      0.47 o 
   2   5   9       21.08       18.00      0.96 o 
   3   5   9      552.32      540.98     12.59 o 
   4   5   9       34.23       36.81      1.77 o 
   5   5   9       10.65        9.63      1.34 o 
  -5   6   9       15.26       14.77      1.36 o 
  -4   6   9        7.67        6.49      1.35 o 
  -3   6   9       17.94       22.90      1.66 o 
  -2   6   9       27.22       28.77      1.94 o 
  -1   6   9      121.08      105.00      2.21 o 
   0   6   9       42.96       45.78      0.94 o 
   1   6   9      118.94      104.77      1.92 o 
   2   6   9       27.41       28.83      1.18 o 
   3   6   9       18.00       19.06      1.21 o 
   4   6   9        7.13        7.68      1.14 o 
   5   6   9       15.30       13.36      1.44 o 
  -5   7   9        1.56        1.53      1.71 o 
  -4   7   9       29.10       30.67      1.80 o 
  -3   7   9       28.95       28.10      1.72 o 
  -2   7   9      480.68      483.27     13.38 o 
  -1   7   9       81.30       84.54      2.46 o 
   0   7   9       10.23        7.13      0.72 o 
   1   7   9       81.54       86.32      1.78 o 
   2   7   9      479.44      475.06     10.57 o 
   3   7   9       28.00       29.38      1.38 o 
   4   7   9       28.54       28.42      1.42 o 
   5   7   9        1.67        2.20      1.11 o 
  -5   8   9        9.19       11.70      3.42 o 
  -4   8   9        1.12        1.52      1.22 o 
  -3   8   9       16.81       17.70      1.60 o 
  -2   8   9      481.42      505.87      8.33 o 
  -1   8   9       99.85       84.88      2.96 o 
   0   8   9      331.28      325.36      6.41 o 
   1   8   9      101.24       84.77      2.04 o 
   2   8   9      482.45      496.17      6.03 o 
   3   8   9       16.96       19.39      1.24 o 
   4   8   9        0.99        1.24      1.04 o 
   5   8   9        9.54       11.13      1.18 o 
  -4   9   9        5.51        8.85      1.55 o 
  -3   9   9      185.29      199.97      4.56 o 
  -2   9   9       17.88       19.41      1.64 o 
  -1   9   9       21.46       22.67      1.35 o 
   0   9   9       64.72       61.18      2.67 o 
   1   9   9       22.59       23.28      1.15 o 
   2   9   9       16.67       20.38      1.21 o 
   3   9   9      185.16      190.84      3.31 o 
   4   9   9        5.65        5.79      1.05 o 
  -4  10   9        6.66        6.87      1.49 o 
  -3  10   9       11.49       12.69      1.63 o 
  -2  10   9       59.62       56.40      3.11 o 
  -1  10   9      149.29      144.12      3.02 o 
   0  10   9       10.53       10.11      0.93 o 
   1  10   9      148.37      141.65      2.59 o 
   2  10   9       56.61       55.85      1.73 o 
   3  10   9       11.19       11.99      1.20 o 
   4  10   9        6.49        4.70      1.50 o 
  -4  11   9        1.54        1.05      1.59 o 
  -3  11   9       96.69      101.31      3.28 o 
  -2  11   9       73.97       74.48      3.97 o 
  -1  11   9       54.09       50.40      2.85 o 
   0  11   9      144.60      142.76      3.10 o 
   1  11   9       53.72       49.37      1.60 o 
   2  11   9       76.11       75.09      2.36 o 
   3  11   9       95.15      104.29      3.15 o 
   4  11   9        1.50       -0.25      0.93 o 
  -3  12   9       25.60       28.12      1.93 o 
  -2  12   9        9.94       13.68      1.58 o 
  -1  12   9       97.95       96.60      2.61 o 
   0  12   9        2.13        1.16      1.26 o 
   1  12   9       99.40      104.39      2.46 o 
   2  12   9        9.02       12.55      1.17 o 
   3  12   9       26.27       23.65      1.38 o 
  -3  13   9        1.83        0.76      1.35 o 
  -2  13   9       13.56       15.77      2.78 o 
  -1  13   9       12.07       12.94      1.64 o 
   0  13   9        0.76       -1.36      1.47 o 
   1  13   9       11.59       10.22      1.07 o 
   2  13   9       13.94       15.61      1.22 o 
   3  13   9        1.64        2.06      1.02 o 
  -2  14   9        9.44        7.61      1.59 o 
  -1  14   9       12.87       12.26      1.66 o 
   0  14   9        0.88        1.13      1.59 o 
   1  14   9       12.92       15.68      1.22 o 
   2  14   9       10.13        8.82      1.16 o 
  -1  15   9       10.20       10.27      1.76 o 
   0  15   9        0.87       -0.79      1.51 o 
   1  15   9       10.60        8.75      1.38 o 
   0   0  10       28.54       24.40      0.88 o 
   1   0  10      246.47      252.27      2.71 o 
   2   0  10       12.11        9.28      0.71 o 
   3   0  10       17.72       19.72      1.11 o 
   4   0  10        0.27       -0.01      0.80 o 
   5   0  10      101.21      105.40      6.10 o 
  -5   1  10       12.26        9.88      1.47 o 
  -4   1  10       33.39       36.71      1.80 o 
  -3   1  10       49.34       42.57      1.82 o 
  -2   1  10       10.94       15.17      0.78 o 
  -1   1  10       84.91       83.43      1.28 o 
   0   1  10        5.00        2.73      0.42 o 
   1   1  10       81.85       80.45      1.36 o 
   2   1  10       10.53       13.38      0.78 o 
   3   1  10       48.55       44.30      1.47 o 
   4   1  10       34.33       31.39      1.85 o 
   5   1  10       11.89       10.49      1.52 o 
  -5   2  10       32.92       36.29      2.06 o 
  -4   2  10       80.64       74.10      2.59 o 
  -3   2  10       13.04       14.05      0.87 o 
  -2   2  10       25.78       24.10      0.79 o 
  -1   2  10      288.66      274.81      2.96 o 
   0   2  10      550.10      551.12      4.74 o 
   1   2  10      287.21      271.50      3.00 o 
   2   2  10       24.30       21.55      0.80 o 
   3   2  10       12.60       11.08      1.05 o 
   4   2  10       82.17       71.58      2.07 o 
   5   2  10       33.54       34.91      2.01 o 
  -5   3  10        2.07        2.03      1.06 o 
  -4   3  10       13.09       13.30      1.18 o 
  -3   3  10      103.83      100.65      1.99 o 
  -2   3  10       55.67       56.18      1.05 o 
  -1   3  10      163.96      156.27      1.78 o 
   0   3  10       90.85       87.20      1.35 o 
   1   3  10      168.05      159.87      2.05 o 
   2   3  10       53.85       55.91      1.35 o 
   3   3  10      104.85      106.58      2.21 o 
   4   3  10       13.50       12.79      1.24 o 
   5   3  10        1.98        2.46      1.54 o 
  -5   4  10       12.67       14.77      1.39 o 
  -4   4  10       33.42       36.19      1.62 o 
  -3   4  10       68.33       62.13      1.62 o 
  -2   4  10       66.18       60.71      1.13 o 
  -1   4  10      192.76      190.79      2.07 o 
   0   4  10      343.31      351.88      3.17 o 
   1   4  10      198.99      193.11      2.33 o 
   2   4  10       67.69       61.23      1.44 o 
   3   4  10       69.78       64.75      2.37 o 
   4   4  10       33.81       38.43      2.31 o 
   5   4  10       13.01       16.15      1.48 o 
  -5   5  10        9.69       11.05      1.22 o 
  -4   5  10       22.14       20.64      1.37 o 
  -3   5  10      107.22      119.13      2.48 o 
  -2   5  10       17.84       18.87      0.96 o 
  -1   5  10        9.03       10.48      0.74 o 
   0   5  10      654.24      667.63      6.24 o 
   1   5  10        8.31        8.62      0.60 o 
   2   5  10       16.97       15.83      1.23 o 
   3   5  10      106.23      118.26      2.80 o 
   4   5  10       21.97       20.61      1.68 o 
   5   5  10        9.56       11.85      1.42 o 
  -5   6  10       15.23       15.64      1.39 o 
  -4   6  10       52.86       46.83      2.59 o 
  -3   6  10      327.60      344.77      6.24 o 
  -2   6  10        9.35        8.77      1.00 o 
  -1   6  10       62.10       66.56      1.44 o 
   0   6  10      101.41       99.22      1.79 o 
   1   6  10       59.82       61.40      1.50 o 
   2   6  10        8.90        5.80      0.86 o 
   3   6  10      325.17      337.05      4.66 o 
   4   6  10       51.83       46.30      1.99 o 
   5   6  10       15.64       18.48      1.56 o 
  -5   7  10        6.95        8.65      1.23 o 
  -4   7  10       15.20       12.98      2.13 o 
  -3   7  10       45.76       52.46      2.25 o 
  -2   7  10      173.92      169.13      3.16 o 
  -1   7  10       29.99       26.21      1.29 o 
   0   7  10        4.88        7.32      0.73 o 
   1   7  10       29.45       27.50      1.12 o 
   2   7  10      174.48      170.79      3.22 o 
   3   7  10       47.91       49.30      1.65 o 
   4   7  10       15.48       12.60      1.17 o 
   5   7  10        6.84        7.89      1.42 o 
  -4   8  10       31.82       28.61      3.69 o 
  -3   8  10       51.58       45.41      2.13 o 
  -2   8  10       51.95       46.04      1.76 o 
  -1   8  10      137.29      131.71      2.74 o 
   0   8  10      195.26      200.82      3.59 o 
   1   8  10      140.05      125.69      2.32 o 
   2   8  10       53.47       46.43      1.57 o 
   3   8  10       52.90       47.55      1.65 o 
   4   8  10       32.44       27.74      1.44 o 
  -4   9  10       42.88       50.30      4.88 o 
  -3   9  10       48.07       46.30      2.27 o 
  -2   9  10       40.99       40.30      2.78 o 
  -1   9  10       78.57       73.85      2.15 o 
   0   9  10      139.72      129.74      2.85 o 
   1   9  10       78.64       70.52      1.79 o 
   2   9  10       39.32       34.34      2.71 o 
   3   9  10       48.55       50.50      1.75 o 
   4   9  10       42.17       47.92      1.80 o 
  -4  10  10       17.39       18.44      1.80 o 
  -3  10  10       13.33       13.29      2.84 o 
  -2  10  10       45.44       44.17      2.20 o 
  -1  10  10       38.70       39.01      1.69 o 
   0  10  10      125.46      137.71      3.17 o 
   1  10  10       37.36       36.06      1.43 o 
   2  10  10       45.53       45.02      2.35 o 
   3  10  10       13.02       13.64      1.21 o 
   4  10  10       17.96       18.98      1.35 o 
  -3  11  10        7.91       10.39      1.51 o 
  -2  11  10      104.86      100.10      3.25 o 
  -1  11  10        6.51        6.20      1.21 o 
   0  11  10      313.02      294.04      4.93 o 
   1  11  10        7.03        6.62      1.01 o 
   2  11  10      104.61      111.53      3.99 o 
   3  11  10        7.72        9.39      1.09 o 
  -3  12  10        6.72        6.24      1.39 o 
  -2  12  10        2.08       -0.02      1.24 o 
  -1  12  10        3.02        2.67      1.10 o 
   0  12  10       31.76       37.29      1.85 o 
   1  12  10        3.43        4.06      1.32 o 
   2  12  10        2.00        2.40      0.94 o 
   3  12  10        6.77        3.26      0.98 o 
  -2  13  10       13.50       12.65      1.66 o 
  -1  13  10        5.87        5.05      1.65 o 
   0  13  10        1.68        0.42      1.11 o 
   1  13  10        6.41        8.53      1.29 o 
   2  13  10       14.09       14.81      2.18 o 
  -1  14  10       21.34       20.58      1.90 o 
   0  14  10        0.30       -0.27      1.12 o 
   1  14  10       21.94       21.10      1.68 o 
   1   0  11       82.14       83.36      1.48 o 
   2   0  11      141.35      150.93      2.33 o 
   3   0  11       45.73       49.34      1.70 o 
   4   0  11       36.28       23.15      1.36 o 
   5   0  11        0.01       -2.46      1.70 o 
  -5   1  11        1.26        1.95      1.22 o 
  -4   1  11        8.55        7.28      1.07 o 
  -3   1  11       22.36       21.00      1.86 o 
  -2   1  11      157.20      156.30      2.42 o 
  -1   1  11        1.86        2.84      0.61 o 
   0   1  11        4.42        4.95      0.47 o 
   1   1  11        1.71        3.99      0.92 o 
   2   1  11      161.33      160.16      2.64 o 
   3   1  11       23.74       25.38      2.88 o 
   4   1  11        8.41        8.68      1.07 o 
   5   1  11        1.32        0.06      1.94 o 
  -5   2  11        0.64       -0.59      1.35 o 
  -4   2  11       76.38       74.94      2.64 o 
  -3   2  11       27.02       27.52      2.03 o 
  -2   2  11      292.61      294.67      3.73 o 
  -1   2  11       92.54       87.82      1.42 o 
   0   2  11       94.86       97.26      1.42 o 
   1   2  11       96.23       91.50      1.50 o 
   2   2  11      290.60      283.60      3.27 o 
   3   2  11       26.49       26.01      1.28 o 
   4   2  11       76.87       68.98      5.20 o 
   5   2  11        0.73        0.30      1.35 o 
  -5   3  11        5.98        5.32      1.43 o 
  -4   3  11       18.57       19.53      1.31 o 
  -3   3  11       28.19       27.85      1.47 o 
  -2   3  11      314.56      302.83      3.01 o 
  -1   3  11      128.19      123.80      1.78 o 
   0   3  11      465.39      450.54      4.45 o 
   1   3  11      131.16      127.61      1.85 o 
   2   3  11      316.81      286.34     13.15 o 
   3   3  11       27.73       32.18      1.39 o 
   4   3  11       18.22       20.91      1.51 o 
   5   3  11        5.75        6.81      1.24 o 
  -5   4  11        2.04        0.49      3.06 o 
  -4   4  11       62.49       66.55      2.09 o 
  -3   4  11       10.14        9.06      0.96 o 
  -2   4  11      187.10      191.98      2.41 o 
  -1   4  11      230.63      239.61      2.49 o 
   0   4  11        1.75        1.98      0.72 o 
   1   4  11      227.29      236.85      2.80 o 
   2   4  11      185.87      189.26      2.84 o 
   3   4  11       10.66       11.69      1.27 o 
   4   4  11       62.23       63.56      3.37 o 
   5   4  11        1.96        3.24      1.22 o 
  -5   5  11        1.78        1.71      1.03 o 
  -4   5  11       16.65       15.63      1.90 o 
  -3   5  11       41.53       41.70      1.61 o 
  -2   5  11       65.73       63.06      1.22 o 
  -1   5  11       93.42       91.52      1.36 o 
   0   5  11       41.17       41.18      1.25 o 
   1   5  11       94.46       90.35      1.77 o 
   2   5  11       64.73       63.16      1.96 o 
   3   5  11       41.29       42.25      1.90 o 
   4   5  11       16.83       15.93      1.43 o 
   5   5  11        1.77        1.56      2.26 o 
  -4   6  11        2.77        2.53      1.04 o 
  -3   6  11       18.42       23.12      2.83 o 
  -2   6  11       82.92       80.69      2.05 o 
  -1   6  11       24.06       21.71      1.08 o 
   0   6  11       70.86       61.81      2.35 o 
   1   6  11       23.49       18.27      0.97 o 
   2   6  11       82.80       79.90      2.14 o 
   3   6  11       18.47       20.93      1.51 o 
   4   6  11        3.21        2.70      1.20 o 
  -4   7  11       32.70       27.25      1.50 o 
  -3   7  11        0.57        0.21      1.65 o 
  -2   7  11       63.46       71.69      2.44 o 
  -1   7  11       28.37       32.12      1.42 o 
   0   7  11      186.14      179.39      5.33 o 
   1   7  11       27.69       32.32      1.23 o 
   2   7  11       63.66       70.43      1.86 o 
   3   7  11        0.51        0.84      0.94 o 
   4   7  11       33.18       26.58      1.69 o 
  -4   8  11        2.28       -0.30      1.71 o 
  -3   8  11       34.88       33.40      1.88 o 
  -2   8  11       93.38       96.22      3.43 o 
  -1   8  11      143.85      141.00      2.96 o 
   0   8  11       23.66       20.70      1.46 o 
   1   8  11      147.25      142.08      2.53 o 
   2   8  11       91.74       98.80      2.23 o 
   3   8  11       35.29       31.81      1.49 o 
   4   8  11        2.18        2.37      1.01 o 
  -4   9  11        1.34        3.28      1.97 o 
  -3   9  11       51.22       55.30      3.70 o 
  -2   9  11       81.34       82.10      2.35 o 
  -1   9  11       53.52       54.66      1.93 o 
   0   9  11       21.83       23.60      1.47 o 
   1   9  11       52.89       55.23      1.64 o 
   2   9  11       83.07       83.60      2.06 o 
   3   9  11       49.93       55.59      1.83 o 
   4   9  11        1.36        3.03      1.00 o 
  -3  10  11       42.40       44.52      3.62 o 
  -2  10  11       24.93       24.35      1.90 o 
  -1  10  11      182.93      186.31      3.70 o 
   0  10  11        4.58        5.32      1.23 o 
   1  10  11      181.69      187.01      4.48 o 
   2  10  11       25.45       24.40      1.38 o 
   3  10  11       41.37       41.17      1.63 o 
  -3  11  11       10.53       15.34      2.47 o 
  -2  11  11       51.83       61.44      4.34 o 
  -1  11  11      119.45      114.26      2.86 o 
   0  11  11       19.47       17.21      1.46 o 
   1  11  11      119.84      112.90      2.90 o 
   2  11  11       50.19       58.79      1.87 o 
   3  11  11       10.85       11.19      1.15 o 
  -2  12  11       12.11       12.10      1.63 o 
  -1  12  11        8.21        4.36      1.19 o 
   0  12  11       27.51       22.76      2.33 o 
   1  12  11        8.34        7.07      1.35 o 
   2  12  11       12.51       10.78      1.14 o 
  -2  13  11       11.42       10.08      1.64 o 
  -1  13  11       12.10       14.42      1.39 o 
   0  13  11        1.37        1.42      1.16 o 
   1  13  11       11.83       13.77      1.45 o 
   2  13  11       10.65       12.47      1.41 o 
   0  14  11       13.97       17.68      2.32 o 
   0   0  12       97.88      102.12      2.01 o 
   1   0  12        4.03        3.57      0.63 o 
   2   0  12       43.80       40.73      1.24 o 
   3   0  12       45.16       41.51      1.57 o 
   4   0  12        4.40        5.93      1.03 o 
   5   0  12        0.33       -0.68      1.10 o 
  -5   1  12        4.97        5.17      1.23 o 
  -4   1  12        1.37        1.54      0.93 o 
  -3   1  12       27.35       28.21      1.38 o 
  -2   1  12        4.83        5.03      0.97 o 
  -1   1  12       17.62       17.31      0.81 o 
   0   1  12      175.36      169.29      1.96 o 
   1   1  12       19.12       18.02      0.85 o 
   2   1  12        5.33        4.59      0.69 o 
   3   1  12       27.09       26.10      1.31 o 
   4   1  12        1.40        1.26      0.88 o 
   5   1  12        4.76        6.18      1.09 o 
  -5   2  12        8.76        9.39      1.43 o 
  -4   2  12       46.65       44.10      1.79 o 
  -3   2  12      180.65      168.63      4.59 o 
  -2   2  12       76.26       70.80      1.64 o 
  -1   2  12      129.90      126.86      1.82 o 
   0   2  12      295.31      296.44      3.32 o 
   1   2  12      128.90      127.86      1.93 o 
   2   2  12       75.87       75.54      1.71 o 
   3   2  12      182.02      171.16      2.85 o 
   4   2  12       46.53       45.93      1.94 o 
   5   2  12        8.66       10.73      1.62 o 
  -5   3  12        8.90        7.16      2.26 o 
  -4   3  12       19.88       15.85      1.98 o 
  -3   3  12       41.02       44.04      1.69 o 
  -2   3  12      229.30      224.99      5.27 o 
  -1   3  12       77.26       71.51      1.87 o 
   0   3  12      215.13      214.61      2.66 o 
   1   3  12       78.47       74.35      1.61 o 
   2   3  12      225.10      221.23      3.23 o 
   3   3  12       41.86       45.55      1.82 o 
   4   3  12       19.81       16.23      1.37 o 
   5   3  12        8.98        8.17      1.33 o 
  -5   4  12        1.18       -1.79      1.20 o 
  -4   4  12        5.25        3.54      0.97 o 
  -3   4  12       90.93       85.05      1.89 o 
  -2   4  12       40.45       37.82      1.13 o 
  -1   4  12       46.15       43.88      2.00 o 
   0   4  12       83.07       84.37      2.22 o 
   1   4  12       46.25       41.95      1.19 o 
   2   4  12       41.34       37.07      1.61 o 
   3   4  12       89.90       85.18      2.44 o 
   4   4  12        5.19        4.57      1.15 o 
   5   4  12        1.20        0.29      1.11 o 
  -4   5  12       12.41       12.90      1.23 o 
  -3   5  12       10.40        9.51      1.11 o 
  -2   5  12       31.42       28.86      0.94 o 
  -1   5  12       55.48       51.86      1.16 o 
   0   5  12       26.02       23.29      0.99 o 
   1   5  12       56.19       46.62      1.69 o 
   2   5  12       31.34       30.20      1.54 o 
   3   5  12       10.15       10.16      1.44 o 
   4   5  12       12.52       12.97      2.77 o 
  -4   6  12       11.65       12.08      1.58 o 
  -3   6  12       42.22       47.27      1.74 o 
  -2   6  12      120.60      121.41      2.60 o 
  -1   6  12       16.38       15.79      0.81 o 
   0   6  12       52.53       52.29      1.78 o 
   1   6  12       16.71       14.62      1.20 o 
   2   6  12      120.83      125.18      3.11 o 
   3   6  12       40.67       44.08      2.61 o 
   4   6  12       11.44       13.36      1.42 o 
  -4   7  12        8.51        6.93      1.51 o 
  -3   7  12       48.43       53.01      3.33 o 
  -2   7  12      186.30      187.94      3.55 o 
  -1   7  12        3.40        6.04      1.41 o 
   0   7  12        0.11       -1.68      1.13 o 
   1   7  12        3.51        4.55      1.10 o 
   2   7  12      189.53      198.67      3.28 o 
   3   7  12       48.41       49.45      2.83 o 
   4   7  12        8.66        8.44      1.32 o 
  -4   8  12       15.72       16.30      1.38 o 
  -3   8  12       27.78       30.29      3.19 o 
  -2   8  12       29.28       30.56      1.90 o 
  -1   8  12       61.28       57.96      2.60 o 
   0   8  12      112.90      115.72      2.74 o 
   1   8  12       63.20       63.00      2.09 o 
   2   8  12       28.93       29.74      1.43 o 
   3   8  12       28.52       28.30      1.43 o 
   4   8  12       15.79       15.18      1.55 o 
  -3   9  12       21.80       19.74      1.68 o 
  -2   9  12       74.40       80.98      2.41 o 
  -1   9  12       99.45       98.62      2.59 o 
   0   9  12       12.25       11.86      1.37 o 
   1   9  12       98.66       99.33      2.87 o 
   2   9  12       73.73       76.80      2.06 o 
   3   9  12       22.68       20.08      1.29 o 
  -3  10  12        0.11        3.26      1.91 o 
  -2  10  12        7.32        8.42      1.59 o 
  -1  10  12       81.32       83.02      2.43 o 
   0  10  12        9.67       10.89      1.30 o 
   1  10  12       80.21       79.94      2.47 o 
   2  10  12        7.26        6.18      1.68 o 
   3  10  12        0.11        0.13      0.91 o 
  -3  11  12        5.83        6.81      2.89 o 
  -2  11  12       19.77       19.30      1.79 o 
  -1  11  12        5.33        6.91      1.27 o 
   0  11  12       75.75       67.15      2.30 o 
   1  11  12        5.86        5.73      1.22 o 
   2  11  12       19.30       14.93      1.43 o 
   3  11  12        5.92        4.21      1.06 o 
  -2  12  12       11.12       11.17      1.63 o 
  -1  12  12        1.90        0.43      1.19 o 
   0  12  12       31.04       37.39      1.87 o 
   1  12  12        1.89        0.92      1.40 o 
   2  12  12       10.96       10.79      1.41 o 
  -1  13  12       18.75       22.35      1.67 o 
   0  13  12       12.97       12.98      1.45 o 
   1  13  12       19.25       24.08      1.70 o 
   1   0  13      812.30      825.69      7.78 o 
   2   0  13       29.33       25.67      1.47 o 
   3   0  13        4.86        2.64      0.93 o 
   4   0  13        4.90        4.69      1.07 o 
  -4   1  13        5.17        2.89      1.18 o 
  -3   1  13       53.70       46.16      1.70 o 
  -2   1  13       15.24       15.42      0.96 o 
  -1   1  13       66.07       64.34      1.43 o 
   0   1  13       57.98       60.91      1.37 o 
   1   1  13       65.91       63.07      2.01 o 
   2   1  13       14.17       15.09      0.87 o 
   3   1  13       52.85       43.74      1.74 o 
   4   1  13        5.02        2.65      0.98 o 
  -4   2  13        4.58        3.54      1.04 o 
  -3   2  13       16.30       16.11      1.23 o 
  -2   2  13       10.68        8.59      1.18 o 
  -1   2  13      387.74      390.54      4.70 o 
   0   2  13      632.37      643.11      6.27 o 
   1   2  13      381.73      387.21      8.35 o 
   2   2  13       10.70       10.56      1.50 o 
   3   2  13       17.26       16.51      1.08 o 
   4   2  13        4.42        5.70      1.14 o 
  -4   3  13        6.84        7.31      1.45 o 
  -3   3  13       11.40        9.08      1.71 o 
  -2   3  13      173.98      169.35      3.16 o 
  -1   3  13       27.79       27.59      1.12 o 
   0   3  13        3.67        3.37      0.77 o 
   1   3  13       26.18       27.10      1.03 o 
   2   3  13      176.38      176.36      2.85 o 
   3   3  13       11.29        9.16      1.19 o 
   4   3  13        6.71        7.80      1.20 o 
  -4   4  13       18.44       20.40      1.76 o 
  -3   4  13       76.91       70.62      2.42 o 
  -2   4  13       27.40       25.76      1.33 o 
  -1   4  13        0.07        0.57      0.77 o 
   0   4  13      237.59      231.83      2.88 o 
   1   4  13        0.12        0.23      0.79 o 
   2   4  13       27.22       25.92      1.47 o 
   3   4  13       76.58       69.29      2.93 o 
   4   4  13       18.50       20.70      1.51 o 
  -4   5  13       42.00       45.11      2.35 o 
  -3   5  13       12.07       10.75      1.11 o 
  -2   5  13       22.70       21.58      0.98 o 
  -1   5  13       45.95       49.22      1.62 o 
   0   5  13        1.34        1.98      0.93 o 
   1   5  13       48.58       50.54      2.00 o 
   2   5  13       21.97       21.45      1.41 o 
   3   5  13       12.40       11.49      1.27 o 
   4   5  13       41.70       43.89      2.00 o 
  -4   6  13       43.16       49.67      1.97 o 
  -3   6  13        7.67        4.12      1.01 o 
  -2   6  13        7.94        8.39      0.80 o 
  -1   6  13      211.96      202.76      3.61 o 
   0   6  13        0.19       -2.00      2.42 o 
   1   6  13      212.50      196.12     10.06 o 
   2   6  13        7.92        6.63      1.18 o 
   3   6  13        7.40        4.78      1.16 o 
   4   6  13       42.97       49.01      2.16 o 
  -4   7  13       43.02       45.88      1.93 o 
  -3   7  13        1.75        3.75      2.01 o 
  -2   7  13       40.72       44.46      1.29 o 
  -1   7  13       39.57       39.66      1.66 o 
   0   7  13      118.77      107.07      3.51 o 
   1   7  13       41.78       38.62      1.75 o 
   2   7  13       40.37       42.50      1.89 o 
   3   7  13        1.73        1.90      1.11 o 
   4   7  13       43.16       42.11      2.16 o 
  -3   8  13        6.23        7.25      1.10 o 
  -2   8  13       55.30       49.01      1.96 o 
  -1   8  13       92.50       95.94      2.56 o 
   0   8  13       57.61       55.28      2.02 o 
   1   8  13       93.17      101.50      2.71 o 
   2   8  13       55.70       53.79      2.78 o 
   3   8  13        6.60       10.03      2.65 o 
  -3   9  13        6.51        6.80      2.05 o 
  -2   9  13       31.09       30.86      1.63 o 
  -1   9  13      163.60      171.95      3.55 o 
   0   9  13      126.44      130.04      3.09 o 
   1   9  13      162.57      166.24      3.59 o 
   2   9  13       32.38       30.52      1.72 o 
   3   9  13        6.41        8.17      1.10 o 
  -3  10  13       16.33       18.62      2.68 o 
  -2  10  13        8.90        7.42      1.25 o 
  -1  10  13       24.58       27.87      1.66 o 
   0  10  13        1.34       -0.32      1.17 o 
   1  10  13       23.81       28.29      1.68 o 
   2  10  13        8.87        9.34      1.35 o 
   3  10  13       15.98       20.40      1.52 o 
  -2  11  13       21.33       23.83      1.97 o 
  -1  11  13        7.61        8.19      1.25 o 
   0  11  13       14.97       14.71      1.46 o 
   1  11  13        7.50        8.03      1.41 o 
   2  11  13       21.29       21.93      1.68 o 
  -1  12  13       15.28       15.65      1.52 o 
   0  12  13        1.30        0.91      1.24 o 
   1  12  13       16.07       14.73      1.50 o 
   0   0  14      240.24      242.15      5.00 o 
   1   0  14      210.31      213.02      3.14 o 
   2   0  14       11.38        9.90      0.86 o 
   3   0  14       39.66       32.42      1.52 o 
   4   0  14        1.36        0.45      0.94 o 
  -4   1  14        3.51        4.70      1.49 o 
  -3   1  14       21.29       20.79      1.32 o 
  -2   1  14        5.66        4.66      1.04 o 
  -1   1  14      106.84      106.33      1.87 o 
   0   1  14      232.31      231.95      4.00 o 
   1   1  14      107.42      107.16      1.88 o 
   2   1  14        5.34        5.31      0.99 o 
   3   1  14       20.85       20.86      1.20 o 
   4   1  14        3.57        5.22      1.00 o 
  -4   2  14        6.13        8.64      1.18 o 
  -3   2  14       19.61       20.36      2.01 o 
  -2   2  14       81.18       74.08      2.01 o 
  -1   2  14       23.42       27.10      2.79 o 
   0   2  14      125.41      126.87      2.38 o 
   1   2  14       23.89       28.51      1.25 o 
   2   2  14       82.10       74.77      1.84 o 
   3   2  14       19.96       18.46      1.45 o 
   4   2  14        5.86        7.49      1.18 o 
  -4   3  14        7.85        8.06      1.35 o 
  -3   3  14       15.35       16.34      1.87 o 
  -2   3  14       20.36       18.98      1.12 o 
  -1   3  14      290.05      285.26      4.58 o 
   0   3  14       43.10       41.49      1.21 o 
   1   3  14      285.11      290.35      3.48 o 
   2   3  14       21.74       20.28      1.36 o 
   3   3  14       15.67       18.75      1.43 o 
   4   3  14        7.79        7.15      1.22 o 
  -4   4  14        5.22        3.43      1.63 o 
  -3   4  14       27.01       25.99      1.47 o 
  -2   4  14       37.40       31.77      1.38 o 
  -1   4  14      310.37      307.55      4.83 o 
   0   4  14        1.33        1.06      0.74 o 
   1   4  14      315.09      321.02      5.02 o 
   2   4  14       37.97       31.69      1.63 o 
   3   4  14       27.14       29.63      1.64 o 
   4   4  14        5.34        5.21      1.16 o 
  -4   5  14       28.81       26.14      2.00 o 
  -3   5  14        7.78        6.72      1.06 o 
  -2   5  14       34.80       36.18      1.35 o 
  -1   5  14       53.81       56.71      3.69 o 
   0   5  14      175.89      168.03      2.78 o 
   1   5  14       53.45       54.89      2.24 o 
   2   5  14       34.23       39.16      1.78 o 
   3   5  14        7.70        6.44      1.19 o 
   4   5  14       29.27       31.59      1.93 o 
  -4   6  14        1.69        1.29      1.03 o 
  -3   6  14       16.93       17.95      1.29 o 
  -2   6  14       15.48       14.68      1.69 o 
  -1   6  14      130.63      133.37      2.91 o 
   0   6  14        0.36        1.16      1.04 o 
   1   6  14      127.79      134.11      3.06 o 
   2   6  14       15.21       14.74      1.39 o 
   3   6  14       16.93       17.40      1.44 o 
   4   6  14        1.64        0.66      1.50 o 
  -3   7  14        4.78        6.32      1.06 o 
  -2   7  14       56.94       59.35      2.62 o 
  -1   7  14       49.74       48.41      1.87 o 
   0   7  14        1.84        1.85      1.15 o 
   1   7  14       49.05       46.69      1.93 o 
   2   7  14       55.21       54.51      2.82 o 
   3   7  14        4.79        4.02      1.25 o 
  -3   8  14       11.18       14.70      1.29 o 
  -2   8  14       11.81       12.72      1.69 o 
  -1   8  14        7.08        6.58      1.18 o 
   0   8  14       21.34       22.16      1.60 o 
   1   8  14        6.75        7.19      1.26 o 
   2   8  14       11.67       10.51      1.28 o 
   3   8  14       11.31       12.05      1.46 o 
  -3   9  14       13.93       15.31      2.43 o 
  -2   9  14        2.86        2.07      1.75 o 
  -1   9  14      103.42      103.38      2.74 o 
   0   9  14       50.57       44.31      2.81 o 
   1   9  14      101.49      104.04      2.88 o 
   2   9  14        2.65        1.98      1.13 o 
   3   9  14       14.01       17.26      1.51 o 
  -2  10  14        2.32        2.44      1.14 o 
  -1  10  14        7.88        8.72      1.35 o 
   0  10  14       42.33       53.64      2.12 o 
   1  10  14        7.74        9.31      1.37 o 
   2  10  14        2.38        4.73      1.22 o 
  -1  11  14       22.49       25.24      1.95 o 
   0  11  14       42.01       38.53      1.97 o 
   1  11  14       22.47       25.50      1.79 o 
   0  12  14       35.97       34.14      1.88 o 
   1   0  15        7.55       10.80      1.09 o 
   2   0  15       10.21       10.11      1.03 o 
   3   0  15        9.91       12.73      1.06 o 
   4   0  15        7.02        7.97      1.09 o 
  -4   1  15        3.21        2.85      0.96 o 
  -3   1  15        7.61        5.99      1.03 o 
  -2   1  15      145.54      151.39      2.71 o 
  -1   1  15       18.83       18.91      1.23 o 
   0   1  15      151.08      166.64      6.29 o 
   1   1  15       19.45       22.22      1.38 o 
   2   1  15      144.50      139.69      6.01 o 
   3   1  15        7.70        5.30      0.94 o 
   4   1  15        3.34        2.92      1.61 o 
  -4   2  15       18.18       17.14      1.37 o 
  -3   2  15       39.46       38.39      1.69 o 
  -2   2  15        9.32        8.71      0.98 o 
  -1   2  15       75.94       69.28      3.22 o 
   0   2  15      241.71      238.83      3.57 o 
   1   2  15       74.29       69.13      1.57 o 
   2   2  15        9.27        7.61      0.99 o 
   3   2  15       40.12       40.17      1.83 o 
   4   2  15       18.22       18.62      1.50 o 
  -4   3  15        1.32        3.35      1.04 o 
  -3   3  15       24.60       25.40      1.51 o 
  -2   3  15        2.57        2.53      1.86 o 
  -1   3  15       67.13       69.35      1.84 o 
   0   3  15       37.81       37.80      1.44 o 
   1   3  15       65.08       69.36      2.11 o 
   2   3  15        2.44        3.39      1.12 o 
   3   3  15       24.36       24.22      1.55 o 
   4   3  15        1.30        3.02      1.96 o 
  -3   4  15       11.72       11.43      1.21 o 
  -2   4  15       64.06       55.72      1.94 o 
  -1   4  15        4.14        5.15      1.12 o 
   0   4  15        0.46       -0.46      1.07 o 
   1   4  15        3.89        4.80      1.17 o 
   2   4  15       64.61       56.44      2.47 o 
   3   4  15       12.26       12.14      1.29 o 
  -3   5  15        2.10        1.42      1.42 o 
  -2   5  15       16.40       17.01      1.28 o 
  -1   5  15      161.94      170.12      4.31 o 
   0   5  15       25.79       29.08      1.30 o 
   1   5  15      162.51      172.23      3.52 o 
   2   5  15       16.60       16.07      1.45 o 
   3   5  15        1.99        2.17      1.11 o 
  -3   6  15        1.08        2.07      1.20 o 
  -2   6  15       23.61       22.66      1.88 o 
  -1   6  15       12.27       11.72      2.40 o 
   0   6  15       39.64       36.69      1.84 o 
   1   6  15       12.51       10.44      1.29 o 
   2   6  15       23.41       20.40      1.55 o 
   3   6  15        1.00        1.73      1.06 o 
  -3   7  15        1.13       -0.42      1.82 o 
  -2   7  15       23.05       25.57      1.96 o 
  -1   7  15       28.45       29.82      2.08 o 
   0   7  15        8.50       12.93      1.35 o 
   1   7  15       29.09       28.32      1.63 o 
   2   7  15       22.64       23.95      1.95 o 
   3   7  15        1.19        0.14      1.37 o 
  -2   8  15       20.77       21.06      1.90 o 
  -1   8  15       15.58       14.26      1.76 o 
   0   8  15       26.74       25.34      2.69 o 
   1   8  15       15.43       16.48      1.82 o 
   2   8  15       21.21       24.46      2.31 o 
  -2   9  15       16.95       17.89      1.88 o 
  -1   9  15       11.18       15.81      1.88 o 
   0   9  15       32.24       35.97      1.86 o 
   1   9  15       11.79       14.88      1.49 o 
   2   9  15       16.62       20.97      1.62 o 
  -1  10  15       23.31       25.70      1.66 o 
   0  10  15        7.90        9.68      1.44 o 
   1  10  15       22.73       24.82      1.68 o 
   0  11  15       13.18       10.85      1.46 o 
   0   0  16      127.77      140.67      3.83 o 
   1   0  16       46.45       48.00      2.42 o 
   2   0  16        1.12       -0.03      0.93 o 
   3   0  16        0.58        1.15      0.88 o 
  -3   1  16       20.41       20.00      1.24 o 
  -2   1  16       12.69       13.94      1.32 o 
  -1   1  16       53.78       55.80      1.73 o 
   0   1  16      518.07      558.04      6.66 o 
   1   1  16       54.93       59.60      1.76 o 
   2   1  16       12.55       14.46      1.09 o 
   3   1  16       20.61       21.21      2.32 o 
  -3   2  16        4.13        5.27      1.62 o 
  -2   2  16        0.96        0.11      0.88 o 
  -1   2  16       24.93       27.61      1.42 o 
   0   2  16        1.40        3.91      1.04 o 
   1   2  16       24.99       25.78      1.55 o 
   2   2  16        1.10       -0.79      2.10 o 
   3   2  16        3.87        4.02      1.14 o 
  -3   3  16        6.42        5.17      1.63 o 
  -2   3  16       19.71       21.20      1.45 o 
  -1   3  16       52.32       51.68      1.70 o 
   0   3  16       71.58       75.93      1.94 o 
   1   3  16       51.86       53.66      2.54 o 
   2   3  16       19.01       22.00      1.48 o 
   3   3  16        6.38        6.08      1.33 o 
  -3   4  16        9.19        8.66      1.52 o 
  -2   4  16       35.92       39.15      1.75 o 
  -1   4  16        9.46        9.22      1.69 o 
   0   4  16       23.51       23.79      1.51 o 
   1   4  16        9.91        8.33      1.17 o 
   2   4  16       35.83       38.44      1.89 o 
   3   4  16        8.92        9.22      1.93 o 
  -3   5  16        8.89       10.67      3.40 o 
  -2   5  16       68.94       69.25      2.77 o 
  -1   5  16       38.08       41.30      2.69 o 
   0   5  16       49.58       42.95      1.84 o 
   1   5  16       39.03       40.81      1.77 o 
   2   5  16       69.56       67.11      4.02 o 
   3   5  16        8.87       10.05      1.30 o 
  -3   6  16       14.11       15.02      2.52 o 
  -2   6  16        2.28        7.46      1.53 o 
  -1   6  16       34.12       36.27      2.21 o 
   0   6  16        0.43        3.01      1.50 o 
   1   6  16       33.91       35.74      1.74 o 
   2   6  16        2.43        2.35      1.13 o 
   3   6  16       13.96       16.12      1.80 o 
  -2   7  16       35.70       32.96      2.23 o 
  -1   7  16        6.09        6.07      1.51 o 
   0   7  16        7.05        8.37      1.65 o 
   1   7  16        6.39        8.19      1.24 o 
   2   7  16       36.69       31.79      2.13 o 
  -2   8  16        7.35        9.87      1.69 o 
  -1   8  16       62.99       57.92      2.79 o 
   0   8  16        4.53        4.82      1.20 o 
   1   8  16       63.85       62.17      2.26 o 
   2   8  16        7.18        7.89      1.48 o 
  -1   9  16        2.32        3.88      1.57 o 
   0   9  16       31.66       42.28      2.02 o 
   1   9  16        2.28        3.22      1.96 o 
   1   0  17        0.06       -0.13      0.97 o 
   2   0  17        5.74        6.37      1.16 o 
   3   0  17        2.50        4.79      1.11 o 
  -3   1  17       17.78       15.34      1.78 o 
  -2   1  17        6.39        6.78      1.17 o 
  -1   1  17       48.09       46.32      1.64 o 
   0   1  17       59.91       66.82      1.96 o 
   1   1  17       48.37       48.11      1.67 o 
   2   1  17        6.44        6.57      2.19 o 
   3   1  17       18.03       16.81      1.43 o 
  -3   2  17        0.22        0.38      1.28 o 
  -2   2  17        5.82        4.55      0.99 o 
  -1   2  17       27.28       24.28      1.39 o 
   0   2  17       25.57       26.47      1.41 o 
   1   2  17       27.59       28.43      2.78 o 
   2   2  17        6.24        7.61      2.87 o 
   3   2  17        0.16        1.44      1.07 o 
  -3   3  17        0.05        0.72      2.30 o 
  -2   3  17        2.75        2.02      0.93 o 
  -1   3  17        4.44        3.00      1.02 o 
   0   3  17        5.45        2.70      1.18 o 
   1   3  17        4.49        3.39      1.38 o 
   2   3  17        2.60        2.64      1.06 o 
   3   3  17        0.04        1.42      1.18 o 
  -2   4  17       12.96       11.83      1.33 o 
  -1   4  17        3.88        1.98      1.19 o 
   0   4  17       29.61       29.44      2.03 o 
   1   4  17        4.04        4.74      1.58 o 
   2   4  17       12.83       14.15      2.60 o 
  -2   5  17        6.99        8.90      1.91 o 
  -1   5  17       14.30       14.67      1.51 o 
   0   5  17        2.92        3.54      1.63 o 
   1   5  17       14.97       16.73      1.82 o 
   2   5  17        6.95        8.36      1.29 o 
  -2   6  17       20.34       21.22      2.13 o 
  -1   6  17       14.53       12.14      1.73 o 
   0   6  17       10.60       16.95      2.01 o 
   1   6  17       14.19       13.05      1.75 o 
   2   6  17       19.98       18.31      1.53 o 
  -1   7  17       14.04       15.54      1.97 o 
   0   7  17        6.27        7.84      1.67 o 
   1   7  17       14.11       19.12      1.47 o 
  -1   8  17       21.08       25.35      3.54 o 
   0   8  17       13.48       12.75      2.85 o 
   1   8  17       21.07       21.59      1.71 o 
   0   0  18      266.85      290.73      6.22 o 
   1   0  18        0.00        2.01      1.74 o 
   2   0  18        8.90        8.40      1.28 o 
  -2   1  18        0.24        0.34      1.19 o 
  -1   1  18        1.47        2.47      1.00 o 
   0   1  18       97.91      107.86      2.50 o 
   1   1  18        1.33        3.60      1.13 o 
   2   1  18        0.23        2.66      1.58 o 
  -2   2  18        5.90        6.08      1.21 o 
  -1   2  18       11.14       15.59      1.62 o 
   0   2  18       49.30       48.68      3.04 o 
   1   2  18       10.93       13.88      2.72 o 
   2   2  18        6.16        4.13      1.43 o 
  -2   3  18        2.53        3.43      1.28 o 
  -1   3  18       11.04       12.56      1.35 o 
   0   3  18        0.28        0.72      1.20 o 
   1   3  18       10.59        9.28      1.61 o 
   2   3  18        2.45        4.48      1.56 o 
  -2   4  18       22.16       22.82      1.63 o 
  -1   4  18       14.22       12.46      1.38 o 
   0   4  18        0.03        0.44      2.11 o 
   1   4  18       14.48       12.29      1.83 o 
   2   4  18       21.72       23.28      2.10 o 
  -1   5  18        1.14        2.82      1.19 o 
   0   5  18       17.92       18.44      1.91 o 
   1   5  18        1.22        1.24      1.47 o 
  -1   6  18        5.67        5.29      1.23 o 
   0   6  18        0.00        1.83      1.62 o 
   1   6  18        5.63        6.55      1.62 o 
   1   0  19        0.06       -0.29      1.23 o 
  -1   1  19       68.64       79.13      2.22 o 
   0   1  19        2.64        4.48      1.07 o 
   1   1  19       68.90       73.49      3.09 o 
  -1   2  19        9.61       10.91      1.19 o 
   0   2  19        0.55        0.00      1.10 o 
   1   2  19        9.75       11.66      1.75 o 
  -1   3  19        4.22        5.25      1.32 o 
   0   3  19        2.95        2.88      1.43 o 
   1   3  19        4.38        5.16      2.07 o 
   0   4  19       29.18       30.08      2.21 o 
                                                 
